# Supplementary material for: Protein arginine deiminase 2 (PAD2) modulates the polarization of THP-1 macrophages to the anti-inflammatory M2 phenotype
Source: J Inflamm (Lond). 2022 Nov 18;19:20. doi: 10.1186/s12950-022-00317-8 (PMC9675280; doi:10.1186/s12950-022-00317-8)
Supplement: Supplementary file 2 — Additional file 2: Supplemental Table 1 A. Differentially expressed proteins in THP-1 macrophages treated with BB-Cl-amidine as compared to control group (q < 0.05, n = 5). Supplemental Table 1 B. Differentially expressed proteins in THP-1 macrophages treated with LPS as compared to control group (q < 0.05, n = 5). Supplemental Table 1 C. Differentially expressed proteins in THP-1 macrophages treated with IL-4 as compared to control group (q < 0.05, n = 5). Supplemental Table 1 D. Differentially expressed proteins in THP-1 macrophages treated with LPS and BB-Cl-amidine as compared to LPS group (q < 0.05, n = 5). Supplemental Table 1 E. Differentially expressed proteins in THP-1 macrophages treated with IL-4 and BB-Cl-amidine as compared to IL-4 group (q < 0.05, n = 5). [file 12950_2022_317_MOESM2_ESM.xlsx]

## Sheet: BB-Cl vs. control
Supplemental Table 1 A) Differentially expressed proteins in THP-1 macrophages treated with BB-Cl-amidine as compared to control group (q<0.05, n=5).
Protein Groups	Genes	Protein Descriptions	Protein Names	# Unique Total Peptides	Fold change	q-value
Q9H1Y0	ATG5	Autophagy protein 5	ATG5_HUMAN	2	1.47422	0.000661493
Q9Y646	CPQ	Carboxypeptidase Q	CBPQ_HUMAN	3	1.50515	0.0286799
Q9H444	CHMP4B	Charged multivesicular body protein 4b	CHM4B_HUMAN	2	1.43275	0.0193059
Q10570	CPSF1	Cleavage and polyadenylation specificity factor subunit 1	CPSF1_HUMAN	6	2.92168	0.000163723
O95639	CPSF4	Cleavage and polyadenylation specificity factor subunit 4	CPSF4_HUMAN	4	2.1452	7.52242e-05
P68431;P84243;Q16695;Q5TEC6;Q6NXT2;Q71DI3	H3C1;H3-3A;H3-4;H3-2;H3-5;H3C15	Histone H3.1;Histone H3.3;Histone H3.1t;Histone HIST2H3PS2;Histone H3.3C;Histone H3.2	H31_HUMAN;H33_HUMAN;H31T_HUMAN;H3PS2_HUMAN;H3C_HUMAN;H32_HUMAN	2	2.27871	0.0024417
Q9NZM3	ITSN2	Intersectin-2	ITSN2_HUMAN	4	1.55208	0.00849725
O60669	SLC16A7	Monocarboxylate transporter 2	MOT2_HUMAN	2	1.45669	0.0168022
O43920	NDUFS5	NADH dehydrogenase [ubiquinone] iron-sulfur protein 5	NDUS5_HUMAN	3	1.67123	0.0178977
Q13610	PWP1	Periodic tryptophan protein 1 homolog	PWP1_HUMAN	3	1.69822	0.0168022
Q92968	PEX13	Peroxisomal membrane protein PEX13	PEX13_HUMAN	2	1.95249	0.000514646
O95671	ASMTL	Probable bifunctional dTTP/UTP pyrophosphatase/methyltransferase protein	ASML_HUMAN	3	2.4898	0.00122885
P11171	EPB41	Protein 4.1	EPB41_HUMAN	3	2.15799	0.0158913
P06703	S100A6	Protein S100-A6	S10A6_HUMAN	2	2.23593	0.0166022
Q15286	RAB35	Ras-related protein Rab-35	RAB35_HUMAN	4	1.35326	0.0161912
Q96PK6	RBM14	RNA-binding protein 14	RBM14_HUMAN	4	4.35544	0.0246272
O60613	SELENOF	Selenoprotein F	SEP15_HUMAN	2	1.59824	0.0109874
P62714	PPP2CB	Serine/threonine-protein phosphatase 2A catalytic subunit beta isoform	PP2AB_HUMAN	2	1.36702	0.0351005
P45954	ACADSB	Short/branched chain specific acyl-CoA dehydrogenase, mitochondrial	ACDSB_HUMAN	4	1.731	0.0487302
P42229	STAT5A	Signal transducer and activator of transcription 5A	STA5A_HUMAN	5	2.09854	0.0194938
Q96L92	SNX27	Sorting nexin-27	SNX27_HUMAN	4	1.41239	0.0321758
Q9NUY8	TBC1D23	TBC1 domain family member 23	TBC23_HUMAN	2	1.45482	0.0484634
P07996	THBS1	Thrombospondin-1	TSP1_HUMAN	2	2.14837	0.0222411
Q9UL33	TRAPPC2L	Trafficking protein particle complex subunit 2-like protein	TPC2L_HUMAN	2	1.98086	0.000891975
O94817	ATG12	Ubiquitin-like protein ATG12	ATG12_HUMAN	2	1.68001	0.0467726
P86790;P86791	CCZ1B;CCZ1	Vacuolar fusion protein CCZ1 homolog B;Vacuolar fusion protein CCZ1 homolog	CCZ1B_HUMAN;CCZ1_HUMAN	3	1.48033	9.92702e-06
Q96JC1	VPS39	Vam6/Vps39-like protein	VPS39_HUMAN	5	1.36971	0.0406281
Q9C0C9	UBE2O	(E3-independent) E2 ubiquitin-conjugating enzyme	UBE2O_HUMAN	4	-1.38544	0.0326545
Q6L8Q7	PDE12	2',5'-phosphodiesterase 12	PDE12_HUMAN	2	-1.53698	0.00761214
Q05823	RNASEL	2-5A-dependent ribonuclease	RN5A_HUMAN	3	-1.47755	0.0156843
P48556	PSMD8	26S proteasome non-ATPase regulatory subunit 8	PSMD8_HUMAN	5	-1.36661	0.00895334
Q9BYD6	MRPL1	39S ribosomal protein L1, mitochondrial	RM01_HUMAN	6	-1.59837	0.0111427
Q9BZE1	MRPL37	39S ribosomal protein L37, mitochondrial	RM37_HUMAN	4	-1.58653	0.00783216
P46783;Q9NQ39	RPS10;RPS10P5	40S ribosomal protein S10;Putative 40S ribosomal protein S10-like	RS10_HUMAN;RS10L_HUMAN	2	-1.72047	0.0326915
P62277	RPS13	40S ribosomal protein S13	RS13_HUMAN	2	-1.95711	0.0367399
P60866	RPS20	40S ribosomal protein S20	RS20_HUMAN	2	-2.48576	0.0028878
P22090	RPS4Y1	40S ribosomal protein S4, Y isoform 1	RS4Y1_HUMAN	3	-1.41031	0.0467909
P05386	RPLP1	60S acidic ribosomal protein P1	RLA1_HUMAN	3	-1.5392	0.0321758
P46778	RPL21	60S ribosomal protein L21	RL21_HUMAN	4	-1.47321	0.00955347
Q6DKI1	RPL7L1	60S ribosomal protein L7-like 1	RL7L_HUMAN	2	-1.37822	0.0108741
Q86TU7	SETD3	Actin-histidine N-methyltransferase	SETD3_HUMAN	3	-1.38868	0.0104658
Q9NPJ3	ACOT13	Acyl-coenzyme A thioesterase 13	ACO13_HUMAN	3	-1.92321	0.00203121
P49753;Q86TX2	ACOT2;ACOT1	Acyl-coenzyme A thioesterase 2, mitochondrial;Acyl-coenzyme A thioesterase 1	ACOT2_HUMAN;ACOT1_HUMAN	3	-1.48313	0.0110933
P07741	APRT	Adenine phosphoribosyltransferase	APT_HUMAN	3	-2.03469	0.0166022
Q8TB61	SLC35B2	Adenosine 3'-phospho 5'-phosphosulfate transporter 1	S35B2_HUMAN	3	-1.35918	0.000967713
P30520	ADSS2	Adenylosuccinate synthetase isozyme 2	PURA2_HUMAN	5	-1.42794	0.0284958
P05141	SLC25A5	ADP/ATP translocase 2	ADT2_HUMAN	4	-1.44675	0.0179733
P61163	ACTR1A	Alpha-centractin	ACTZ_HUMAN	3	-1.77192	0.000746236
P17050	NAGA	Alpha-N-acetylgalactosaminidase	NAGAB_HUMAN	3	-1.43512	0.0306237
P40222	TXLNA	Alpha-taxilin	TXLNA_HUMAN	8	-1.36571	0.00402706
Q03154	ACY1	Aminoacylase-1	ACY1_HUMAN	2	-1.40617	0.0288508
P01019	AGT	Angiotensinogen	ANGT_HUMAN	2	-1.44766	0.0284958
P08758	ANXA5	Annexin A5	ANXA5_HUMAN	7	-1.49473	0.0181578
P53680	AP2S1	AP-2 complex subunit sigma	AP2S1_HUMAN	4	-1.42727	0.0123781
Q9Y2T2	AP3M1	AP-3 complex subunit mu-1	AP3M1_HUMAN	6	-1.99085	7.52242e-05
P00966	ASS1	Argininosuccinate synthase	ASSY_HUMAN	9	-1.38053	0.015259
Q8IUR7	ARMC8	Armadillo repeat-containing protein 8	ARMC8_HUMAN	5	-1.34898	0.0261948
P18859	ATP5PF	ATP synthase-coupling factor 6, mitochondrial	ATP5J_HUMAN	3	-1.46552	0.00773108
Q01813	PFKP	ATP-dependent 6-phosphofructokinase, platelet type	PFKAP_HUMAN	11	-1.50934	0.0406281
Q7L2E3	DHX30	ATP-dependent RNA helicase DHX30	DHX30_HUMAN	5	-1.42917	0.0159989
Q14457	BECN1	Beclin-1	BECN1_HUMAN	3	-1.54908	0.007877
P08236	GUSB	Beta-glucuronidase	BGLR_HUMAN	5	-1.58281	0.0072997
P21730	C5AR1	C5a anaphylatoxin chemotactic receptor 1	C5AR1_HUMAN	3	-1.41342	0.0108741
P10644	PRKAR1A	cAMP-dependent protein kinase type I-alpha regulatory subunit	KAP0_HUMAN	4	-3.12592	1.46972e-05
P14384	CPM	Carboxypeptidase M	CBPM_HUMAN	5	-1.73045	0.040518
P50416	CPT1A	Carnitine O-palmitoyltransferase 1, liver isoform	CPT1A_HUMAN	4	-1.59519	0.000225601
P48729	CSNK1A1	Casein kinase I isoform alpha	KC1A_HUMAN	3	-1.43197	0.0120693
P29466	CASP1	Caspase-1	CASP1_HUMAN	4	-1.71721	7.27427e-09
P08311	CTSG	Cathepsin G	CATG_HUMAN	2	-1.63808	0.0132008
O75175	CNOT3	CCR4-NOT transcription complex subunit 3	CNOT3_HUMAN	5	-1.54801	0.00917713
Q92600	CNOT9	CCR4-NOT transcription complex subunit 9	CNOT9_HUMAN	2	-1.5039	0.0184372
Q13740	ALCAM	CD166 antigen	CD166_HUMAN	3	-1.51527	0.0140002
Q9NNX6	CD209	CD209 antigen	CD209_HUMAN	9	-2.32138	0.0110333
P08962	CD63	CD63 antigen	CD63_HUMAN	2	-1.38497	0.000754281
Q9NZZ3	CHMP5	Charged multivesicular body protein 5	CHMP5_HUMAN	2	-1.54279	0.0351027
Q13185	CBX3	Chromobox protein homolog 3	CBX3_HUMAN	3	-1.37617	0.018075
Q16630	CPSF6	Cleavage and polyadenylation specificity factor subunit 6	CPSF6_HUMAN	5	-1.6006	0.0193476
Q86WR0	CCDC25	Coiled-coil domain-containing protein 25	CCD25_HUMAN	3	-2.05503	0.000891975
Q96A33	CCDC47	Coiled-coil domain-containing protein 47	CCD47_HUMAN	5	-1.45256	0.000163723
Q9NPL8	TIMMDC1	Complex I assembly factor TIMMDC1, mitochondrial	TIDC1_HUMAN	3	-1.47837	0.017464
Q8WTW3	COG1	Conserved oligomeric Golgi complex subunit 1	COG1_HUMAN	6	-1.43887	0.0288508
Q14746	COG2	Conserved oligomeric Golgi complex subunit 2	COG2_HUMAN	7	-1.35715	0.0401773
Q9UNS2	COPS3	COP9 signalosome complex subunit 3	CSN3_HUMAN	4	-1.4265	0.0484634
Q9P1F3	ABRACL	Costars family protein ABRACL	ABRAL_HUMAN	3	-4.05091	0.000891975
Q13620	CUL4B	Cullin-4B	CUL4B_HUMAN	9	-1.49439	0.000649916
P30046	DDT	D-dopachrome decarboxylase	DOPD_HUMAN	2	-1.7392	0.0205198
P32321	DCTD	Deoxycytidylate deaminase	DCTD_HUMAN	4	-1.63528	0.0261948
P60981	DSTN	Destrin	DEST_HUMAN	5	-2.32416	0.0208998
Q02127	DHODH	Dihydroorotate dehydrogenase (quinone), mitochondrial	PYRD_HUMAN	2	-2.02959	0.00552991
P53634	CTSC	Dipeptidyl peptidase 1	CATC_HUMAN	4	-1.57256	0.00835279
Q9P265	DIP2B	Disco-interacting protein 2 homolog B	DIP2B_HUMAN	4	-1.70435	0.000288854
P26358	DNMT1	DNA (cytosine-5)-methyltransferase 1	DNMT1_HUMAN	9	-1.65219	0.00425836
P33991	MCM4	DNA replication licensing factor MCM4	MCM4_HUMAN	9	-1.90299	0.000288854
P33992	MCM5	DNA replication licensing factor MCM5	MCM5_HUMAN	9	-1.38671	0.00823415
Q01826	SATB1	DNA-binding protein SATB1	SATB1_HUMAN	4	-1.57157	0.000163723
Q96EY1	DNAJA3	DnaJ homolog subfamily A member 3, mitochondrial	DNJA3_HUMAN	3	-3.44216	0.0024417
P46977	STT3A	Dolichyl-diphosphooligosaccharide--protein glycosyltransferase subunit STT3A	STT3A_HUMAN	5	-1.3984	0.00454614
O95834	EML2	Echinoderm microtubule-associated protein-like 2	EMAL2_HUMAN	3	-1.41979	0.0342709
Q6PCB8	EMB	Embigin	EMB_HUMAN	3	-1.70397	0.00309294
Q96DZ1	ERLEC1	Endoplasmic reticulum lectin 1	ERLEC_HUMAN	4	-1.38803	0.0105474
O60869	EDF1	Endothelial differentiation-related factor 1	EDF1_HUMAN	4	-1.42445	0.010794
Q9Y6I3	EPN1	Epsin-1	EPN1_HUMAN	2	-1.49395	0.0309873
P60228	EIF3E	Eukaryotic translation initiation factor 3 subunit E	EIF3E_HUMAN	6	-1.36111	0.0484658
Q96B26	EXOSC8	Exosome complex component RRP43	EXOS8_HUMAN	3	-1.71595	0.0143512
Q9Y2L1	DIS3	Exosome complex exonuclease RRP44	RRP44_HUMAN	11	-1.35112	0.0115964
Q01780	EXOSC10	Exosome component 10	EXOSX_HUMAN	7	-1.39123	0.0284958
P14324	FDPS	Farnesyl pyrophosphate synthase	FPPS_HUMAN	2	-2.20929	0.00425836
Q9UNN5	FAF1	FAS-associated factor 1	FAF1_HUMAN	5	-1.59669	0.00971668
Q4L180	FILIP1L	Filamin A-interacting protein 1-like	FIL1L_HUMAN	2	-3.59045	0.000780587
P51114	FXR1	Fragile X mental retardation syndrome-related protein 1	FXR1_HUMAN	4	-1.53625	0.0120693
Q9BWH2	FUNDC2	FUN14 domain-containing protein 2	FUND2_HUMAN	3	-1.56174	0.0120379
Q7Z6J4	FGD2	FYVE, RhoGEF and PH domain-containing protein 2	FGD2_HUMAN	2	-2.34877	7.52242e-05
Q13630	GFUS	GDP-L-fucose synthase	FCL_HUMAN	6	-1.45563	0.0261279
P11413	G6PD	Glucose-6-phosphate 1-dehydrogenase	G6PD_HUMAN	6	-1.35263	0.00402719
P21266	GSTM3	Glutathione S-transferase Mu 3	GSTM3_HUMAN	6	-1.42462	0.0121251
P48637	GSS	Glutathione synthetase	GSHB_HUMAN	6	-1.49195	0.00361297
P50440	GATM	Glycine amidinotransferase, mitochondrial	GATM_HUMAN	4	-1.59236	0.0193476
P46976	GYG1	Glycogenin-1	GLYG_HUMAN	5	-1.35768	0.0152101
Q92538	GBF1	Golgi-specific brefeldin A-resistance guanine nucleotide exchange factor 1	GBF1_HUMAN	5	-1.52094	0.0111427
Q92643	PIGK	GPI-anchor transamidase	GPI8_HUMAN	2	-1.78548	0.0104658
P04899	GNAI2	Guanine nucleotide-binding protein G(i) subunit alpha-2	GNAI2_HUMAN	2	-1.46302	0.027635
O95757	HSPA4L	Heat shock 70 kDa protein 4L	HS74L_HUMAN	4	-1.43723	0.0393082
P09651;Q32P51	HNRNPA1;HNRNPA1L2	Heterogeneous nuclear ribonucleoprotein A1;Heterogeneous nuclear ribonucleoprotein A1-like 2	ROA1_HUMAN;RA1L2_HUMAN	5	-2.31153	0.00105688
Q14520	HABP2	Hyaluronan-binding protein 2	HABP2_HUMAN	2	-1.69699	0.00313443
P52292	KPNA2	Importin subunit alpha-1	IMA1_HUMAN	4	-1.54542	0.0426725
P13612	ITGA4	Integrin alpha-4	ITA4_HUMAN	9	-3.2555	0.0160111
Q9Y624	F11R	Junctional adhesion molecule A	JAM1_HUMAN	3	-1.79125	0.000891975
Q9H910	JPT2	Jupiter microtubule associated homolog 2	JUPI2_HUMAN	3	-1.64839	0.0373265
Q99661	KIF2C	Kinesin-like protein KIF2C	KIF2C_HUMAN	4	-1.65445	0.00235819
Q04760	GLO1	Lactoylglutathione lyase	LGUL_HUMAN	7	-1.61303	0.00145342
P11047	LAMC1	Laminin subunit gamma-1	LAMC1_HUMAN	6	-1.54688	0.00481531
Q9Y679	AUP1	Lipid droplet-regulating VLDL assembly factor AUP1	AUP1_HUMAN	3	-1.50677	0.0128706
Q7Z4W1	DCXR	L-xylulose reductase	DCXR_HUMAN	2	-1.59071	0.00582463
O60341	KDM1A	Lysine-specific histone demethylase 1A	KDM1A_HUMAN	5	-1.54321	0.00177802
Q5VWZ2	LYPLAL1	Lysophospholipase-like protein 1	LYPL1_HUMAN	3	-1.4701	0.00828947
P04062	GBA	Lysosomal acid glucosylceramidase	GLCM_HUMAN	3	-2.10093	0.0493967
P35625	TIMP3	Metalloproteinase inhibitor 3	TIMP3_HUMAN	3	-1.40735	0.0163894
Q9NU22	MDN1	Midasin	MDN1_HUMAN	6	-1.63315	0.00650457
P62072	TIMM10	Mitochondrial import inner membrane translocase subunit Tim10	TIM10_HUMAN	3	-1.54499	0.0273752
Q9UBU8	MORF4L1	Mortality factor 4-like protein 1	MO4L1_HUMAN	3	-1.38021	0.0314388
P33527	ABCC1	Multidrug resistance-associated protein 1	MRP1_HUMAN	4	-1.72053	0.0371889
Q9BQG0	MYBBP1A	Myb-binding protein 1A	MBB1A_HUMAN	6	-1.36313	0.0178977
P20138	CD33	Myeloid cell surface antigen CD33	CD33_HUMAN	3	-1.43731	0.0208998
P15586	GNS	N-acetylglucosamine-6-sulfatase	GNS_HUMAN	4	-2.0563	8.75725e-05
P56556	NDUFA6	NADH dehydrogenase [ubiquinone] 1 alpha subcomplex subunit 6	NDUA6_HUMAN	3	-1.56661	0.0160845
O96000	NDUFB10	NADH dehydrogenase [ubiquinone] 1 beta subcomplex subunit 10	NDUBA_HUMAN	5	-1.74844	0.000957116
P48163	ME1	NADP-dependent malic enzyme	MAOX_HUMAN	6	-1.51432	0.00733571
Q15843	NEDD8	NEDD8	NEDD8_HUMAN	2	-1.5928	0.0308395
P05114	HMGN1	Non-histone chromosomal protein HMG-14	HMGN1_HUMAN	3	-1.41677	0.0292913
Q9UNZ2	NSFL1C	NSFL1 cofactor p47	NSF1C_HUMAN	4	-1.35142	0.0119974
P49790	NUP153	Nuclear pore complex protein Nup153	NU153_HUMAN	9	-1.81001	0.00715621
Q8N1F7	NUP93	Nuclear pore complex protein Nup93	NUP93_HUMAN	9	-1.89505	0.0216
P61970	NUTF2	Nuclear transport factor 2	NTF2_HUMAN	3	-1.35984	0.0365351
Q9Y3T9	NOC2L	Nucleolar complex protein 2 homolog	NOC2L_HUMAN	2	-1.40456	0.0146177
Q01085	TIAL1	Nucleolysin TIAR	TIAR_HUMAN	5	-1.54518	0.00597079
Q9BZF1	OSBPL8	Oxysterol-binding protein-related protein 8	OSBL8_HUMAN	6	-1.38949	0.0181242
Q00688	FKBP3	Peptidyl-prolyl cis-trans isomerase FKBP3	FKBP3_HUMAN	6	-1.96732	0.0110037
Q14318	FKBP8	Peptidyl-prolyl cis-trans isomerase FKBP8	FKBP8_HUMAN	5	-1.554	0.0258044
Q9H2H8	PPIL3	Peptidyl-prolyl cis-trans isomerase-like 3	PPIL3_HUMAN	3	-1.88217	0.0100451
Q9Y3E5	PTRH2	Peptidyl-tRNA hydrolase 2, mitochondrial	PTH2_HUMAN	3	-1.49874	0.0181578
P27986	PIK3R1	Phosphatidylinositol 3-kinase regulatory subunit alpha	P85A_HUMAN	8	-1.48159	0.0222411
Q99570	PIK3R4	Phosphoinositide 3-kinase regulatory subunit 4	PI3R4_HUMAN	5	-1.41209	0.00149497
Q9Y617	PSAT1	Phosphoserine aminotransferase	SERC_HUMAN	6	-1.4264	0.00540922
P53801	PTTG1IP	Pituitary tumor-transforming gene 1 protein-interacting protein	PTTG_HUMAN	2	-1.95767	0.0079118
Q9H8W4	PLEKHF2	Pleckstrin homology domain-containing family F member 2	PKHF2_HUMAN	3	-1.42301	0.0306237
P08397	HMBS	Porphobilinogen deaminase	HEM3_HUMAN	6	-1.70419	0.0146009
A5A3E0	POTEF	POTE ankyrin domain family member F	POTEF_HUMAN	2	-1.41823	0.047961
Q6UN15	FIP1L1	Pre-mRNA 3'-end-processing factor FIP1	FIP1_HUMAN	2	-1.734	0.0197461
O60508	CDC40	Pre-mRNA-processing factor 17	PRP17_HUMAN	5	-1.44368	0.0370678
P17844	DDX5	Probable ATP-dependent RNA helicase DDX5	DDX5_HUMAN	7	-1.51123	0.0252301
Q9H7F0	ATP13A3	Probable cation-transporting ATPase 13A3	AT133_HUMAN	2	-3.2514	0.0435141
Q9UNQ2	DIMT1	Probable dimethyladenosine transferase	DIM1_HUMAN	4	-1.67511	0.0143512
P12004	PCNA	Proliferating cell nuclear antigen	PCNA_HUMAN	4	-1.52017	0.0019109
Q9H7Z7	PTGES2	Prostaglandin E synthase 2	PGES2_HUMAN	3	-2.20773	0.00191839
P25786	PSMA1	Proteasome subunit alpha type-1	PSA1_HUMAN	5	-1.37227	0.00216756
O14744	PRMT5	Protein arginine N-methyltransferase 5	ANM5_HUMAN	5	-1.45072	0.0170219
Q9H098	FAM107B	Protein FAM107B	F107B_HUMAN	4	-1.46266	0.0014037
Q92636	NSMAF	Protein FAN	FAN_HUMAN	4	-1.47836	0.0128706
Q9H0J9	PARP12	Protein mono-ADP-ribosyltransferase PARP12	PAR12_HUMAN	4	-1.66419	0.0418473
Q9UKK3	PARP4	Protein mono-ADP-ribosyltransferase PARP4	PARP4_HUMAN	6	-1.6241	0.0309754
Q86TB9	PATL1	Protein PAT1 homolog 1	PATL1_HUMAN	3	-1.4598	0.0315059
P48634	PRRC2A	Protein PRRC2A	PRC2A_HUMAN	4	-1.55323	0.0168022
Q15436	SEC23A	Protein transport protein Sec23A	SC23A_HUMAN	2	-1.36453	0.0284636
Q12974;Q93096	PTP4A2;PTP4A1	Protein tyrosine phosphatase type IVA 2;Protein tyrosine phosphatase type IVA 1	TP4A2_HUMAN;TP4A1_HUMAN	2	-1.53772	0.00898977
Q9H3U1	UNC45A	Protein unc-45 homolog A	UN45A_HUMAN	13	-1.35998	0.0288508
Q14289	PTK2B	Protein-tyrosine kinase 2-beta	FAK2_HUMAN	10	-1.3903	0.0300492
Q96PZ0	PUS7	Pseudouridylate synthase 7 homolog	PUS7_HUMAN	5	-1.61185	0.0419375
A2A3N6;P55036	PIPSL;PSMD4	Putative PIP5K1A and PSMD4-like protein;26S proteasome non-ATPase regulatory subunit 4	PIPSL_HUMAN;PSMD4_HUMAN	2	-1.83472	0.0117676
Q96C36	PYCR2	Pyrroline-5-carboxylate reductase 2	P5CR2_HUMAN	5	-1.72181	0.00361297
O95825	CRYZL1	Quinone oxidoreductase-like protein 1	QORL1_HUMAN	3	-1.63894	0.00609533
Q96D71	REPS1	RalBP1-associated Eps domain-containing protein 1	REPS1_HUMAN	5	-1.47983	0.0143512
Q9HB90	RRAGC	Ras-related GTP-binding protein C	RRAGC_HUMAN	6	-1.48911	0.0112657
Q969Q5	RAB24	Ras-related protein Rab-24	RAB24_HUMAN	3	-1.46725	0.0362683
Q13636	RAB31	Ras-related protein Rab-31	RAB31_HUMAN	5	-1.59523	0.0444397
P20340	RAB6A	Ras-related protein Rab-6A	RAB6A_HUMAN	4	-1.48095	0.0208454
O14966	RAB29	Ras-related protein Rab-7L1	RAB7L_HUMAN	6	-1.44399	0.000863922
O75787	ATP6AP2	Renin receptor	RENR_HUMAN	5	-3.19344	0.00145342
P15927	RPA2	Replication protein A 32 kDa subunit	RFA2_HUMAN	3	-1.46439	0.0249354
P06400	RB1	Retinoblastoma-associated protein	RB_HUMAN	6	-1.53994	0.0261054
Q8TC12	RDH11	Retinol dehydrogenase 11	RDH11_HUMAN	2	-1.45904	0.00492281
Q68EM7	ARHGAP17	Rho GTPase-activating protein 17	RHG17_HUMAN	5	-1.49366	0.0179733
Q7Z6I6	ARHGAP30	Rho GTPase-activating protein 30	RHG30_HUMAN	5	-1.50205	0.00481531
P98171	ARHGAP4	Rho GTPase-activating protein 4	RHG04_HUMAN	4	-1.74113	0.00715621
P23921	RRM1	Ribonucleoside-diphosphate reductase large subunit	RIR1_HUMAN	5	-1.86203	0.00971668
Q9GZL7	WDR12	Ribosome biogenesis protein WDR12	WDR12_HUMAN	8	-1.412	0.0426097
P29558	RBMS1	RNA-binding motif, single-stranded-interacting protein 1	RBMS1_HUMAN	3	-1.40383	0.007877
Q9BQ04	RBM4B	RNA-binding protein 4B	RBM4B_HUMAN	6	-1.74685	0.000324071
P31153	MAT2A	S-adenosylmethionine synthase isoform type-2	METK2_HUMAN	5	-1.7903	0.0137926
Q9NSI8	SAMSN1	SAM domain-containing protein SAMSN-1	SAMN1_HUMAN	5	-1.91743	0.00440594
Q9UHR5	SAP30BP	SAP30-binding protein	S30BP_HUMAN	3	-1.66127	0.0089745
Q9BQF6	SENP7	Sentrin-specific protease 7	SENP7_HUMAN	2	-1.55396	0.0222411
Q14141	SEPTIN6	Septin-6	SEPT6_HUMAN	5	-1.39334	0.0426097
Q7KZI7	MARK2	Serine/threonine-protein kinase MARK2	MARK2_HUMAN	7	-1.34997	0.00549614
Q08209	PPP3CA	Serine/threonine-protein phosphatase 2B catalytic subunit alpha isoform	PP2BA_HUMAN	2	-1.40355	0.00260562
Q6IN85	PPP4R3A	Serine/threonine-protein phosphatase 4 regulatory subunit 3A	P4R3A_HUMAN	6	-1.44703	0.00426932
O00743	PPP6C	Serine/threonine-protein phosphatase 6 catalytic subunit	PPP6_HUMAN	4	-2.26992	0.000891975
O43805	SSNA1	Sjoegren syndrome nuclear autoantigen 1	SSNA1_HUMAN	4	-1.95541	0.00361297
Q9UIB8	CD84	SLAM family member 5	SLAF5_HUMAN	4	-1.35083	0.00828947
P54709	ATP1B3	Sodium/potassium-transporting ATPase subunit beta-3	AT1B3_HUMAN	4	-1.65106	0.00308879
P0DN76;Q01081	U2AF1L5;U2AF1	Splicing factor U2AF 35 kDa subunit-like protein;Splicing factor U2AF 35 kDa subunit	U2AF5_HUMAN;U2AF1_HUMAN	3	-1.69866	0.00216756
Q13033	STRN3	Striatin-3	STRN3_HUMAN	5	-2.28092	0.0268963
Q13586	STIM1	Stromal interaction molecule 1	STIM1_HUMAN	7	-1.73176	0.00828947
A6NHR9	SMCHD1	Structural maintenance of chromosomes flexible hinge domain-containing protein 1	SMHD1_HUMAN	17	-1.38815	0.009571
P04179	SOD2	Superoxide dismutase [Mn], mitochondrial	SODM_HUMAN	8	-1.35168	0.0130543
Q9NPQ8	RIC8A	Synembryn-A	RIC8A_HUMAN	2	-2.30562	0.00895334
P48553	TRAPPC10	Trafficking protein particle complex subunit 10	TPC10_HUMAN	3	-1.84677	0.0226476
P13693	TPT1	Translationally-controlled tumor protein	TCTP_HUMAN	4	-2.24391	0.0294975
Q9Y3A6	TMED5	Transmembrane emp24 domain-containing protein 5	TMED5_HUMAN	5	-1.39625	0.00425836
P53007	SLC25A1	Tricarboxylate transport protein, mitochondrial	TXTP_HUMAN	2	-1.44286	0.0229745
O75347	TBCA	Tubulin-specific chaperone A	TBCA_HUMAN	3	-1.45405	0.0306237
Q8NHU6	TDRD7	Tudor domain-containing protein 7	TDRD7_HUMAN	6	-1.36375	0.00177047
P35236	PTPN7	Tyrosine-protein phosphatase non-receptor type 7	PTN7_HUMAN	2	-1.38639	0.00651862
P08621	SNRNP70	U1 small nuclear ribonucleoprotein 70 kDa	RU17_HUMAN	4	-1.80513	0.0484658
P09234	SNRPC	U1 small nuclear ribonucleoprotein C	RU1C_HUMAN	3	-1.47781	0.000163723
Q8WWY3	PRPF31	U4/U6 small nuclear ribonucleoprotein Prp31	PRP31_HUMAN	5	-1.34766	0.0216
Q9Y4Z0	LSM4	U6 snRNA-associated Sm-like protein LSm4	LSM4_HUMAN	3	-1.64503	0.0108741
Q9Y5K5	UCHL5	Ubiquitin carboxyl-terminal hydrolase isozyme L5	UCHL5_HUMAN	3	-1.40264	0.018164
Q92890	UFD1	Ubiquitin recognition factor in ER-associated degradation protein 1	UFD1_HUMAN	4	-1.50521	0.0019837
Q96BN8	OTULIN	Ubiquitin thioesterase otulin	OTUL_HUMAN	2	-1.38226	0.00828947
P61086	UBE2K	Ubiquitin-conjugating enzyme E2 K	UBE2K_HUMAN	2	-1.53322	0.00714269
Q8WVY7	UBLCP1	Ubiquitin-like domain-containing CTD phosphatase 1	UBCP1_HUMAN	5	-1.42739	0.00244
P05161	ISG15	Ubiquitin-like protein ISG15	ISG15_HUMAN	3	-1.71585	0.00265326
O15294	OGT	UDP-N-acetylglucosamine--peptide N-acetylglucosaminyltransferase 110 kDa subunit	OGT1_HUMAN	5	-2.45928	0.000514646
P54725	RAD23A	UV excision repair protein RAD23 homolog A	RD23A_HUMAN	7	-1.34961	0.00971668
Q9UK41	VPS28	Vacuolar protein sorting-associated protein 28 homolog	VPS28_HUMAN	3	-1.55044	0.024443
Q9H267	VPS33B	Vacuolar protein sorting-associated protein 33B	VP33B_HUMAN	6	-1.7899	0.00260562
Q96H20	SNF8	Vacuolar-sorting protein SNF8	SNF8_HUMAN	4	-1.79204	0.0167348
Q13303	KCNAB2	Voltage-gated potassium channel subunit beta-2	KCAB2_HUMAN	5	-1.75959	0.0476703
Q7L1W4	LRRC8D	Volume-regulated anion channel subunit LRRC8D	LRC8D_HUMAN	4	-1.37138	0.0490125
Q9BZH6	WDR11	WD repeat-containing protein 11	WDR11_HUMAN	6	-1.4466	0.00409777
P42768	WAS	Wiskott-Aldrich syndrome protein	WASP_HUMAN	2	-2.80655	0.00722882
P12955	PEPD	Xaa-Pro dipeptidase	PEPD_HUMAN	4	-1.39504	0.046812
Q7Z3T8	ZFYVE16	Zinc finger FYVE domain-containing protein 16	ZFY16_HUMAN	8	-1.38287	0.0321796
Q13129	RLF	Zinc finger protein Rlf	RLF_HUMAN	6	-1.462	0.0160111

## Sheet: LPS vs. control
Supplemental Table 1 B) Differentially expressed proteins in THP-1 macrophages treated with LPS as compared to control group (q<0.05, n=5).
Protein Groups	Genes	Protein Descriptions	Protein Names	# Unique Total Peptides	Fold change	q-value
Q9BV57	ADI1	1,2-dihydroxy-3-keto-5-methylthiopentene dioxygenase	MTND_HUMAN	2	1.81678	0.0025839
P09543	CNP	2',3'-cyclic-nucleotide 3'-phosphodiesterase	CN37_HUMAN	8	2.12159	6.68728e-08
P00973	OAS1	2'-5'-oligoadenylate synthase 1	OAS1_HUMAN	3	15.9516	3.35716e-07
P29728	OAS2	2'-5'-oligoadenylate synthase 2	OAS2_HUMAN	10	6.71468	2.06068e-06
P82650	MRPS22	28S ribosomal protein S22, mitochondrial	RT22_HUMAN	3	1.3549	0.00085857
Q92665	MRPS31	28S ribosomal protein S31, mitochondrial	RT31_HUMAN	2	2.43279	0.0164367
Q8N5N7	MRPL50	39S ribosomal protein L50, mitochondrial	RM50_HUMAN	3	1.39288	0.00016067
P61247	RPS3A	40S ribosomal protein S3a	RS3A_HUMAN	11	1.36863	7.80915e-08
P62701	RPS4X	40S ribosomal protein S4, X isoform	RS4X_HUMAN	8	1.59175	0.00255116
P08195	SLC3A2	4F2 cell-surface antigen heavy chain	4F2_HUMAN	9	2.30028	6.85304e-10
O14561	NDUFAB1	Acyl carrier protein, mitochondrial	ACPM_HUMAN	2	1.51391	1.67587e-05
Q9Y305	ACOT9	Acyl-coenzyme A thioesterase 9, mitochondrial	ACOT9_HUMAN	4	1.92692	0.000374109
O15204	ADAMDEC1	ADAM DEC1	ADEC1_HUMAN	3	1.92577	1.75085e-05
P00813	ADA	Adenosine deaminase	ADA_HUMAN	5	3.54178	0.0013837
P48960	ADGRE5	Adhesion G protein-coupled receptor E5	AGRE5_HUMAN	4	1.61324	6.53489e-07
P49588	AARS1	Alanine--tRNA ligase, cytoplasmic	SYAC_HUMAN	18	1.3663	1.70818e-05
Q12800	TFCP2	Alpha-globin transcription factor CP2	TFCP2_HUMAN	2	1.45065	0.00217938
P54920	NAPA	Alpha-soluble NSF attachment protein	SNAA_HUMAN	12	1.60357	0.000220584
Q01432	AMPD3	AMP deaminase 3	AMPD3_HUMAN	6	2.38155	7.49575e-07
P04083	ANXA1	Annexin A1	ANXA1_HUMAN	14	1.44155	1.89436e-09
O95786	DDX58	Antiviral innate immune response receptor RIG-I	DDX58_HUMAN	14	13.8017	4.27583e-05
P18440	NAT1	Arylamine N-acetyltransferase 1	ARY1_HUMAN	3	1.41021	0.00952061
P08243	ASNS	Asparagine synthetase [glutamine-hydrolyzing]	ASNS_HUMAN	2	2.72642	0.000486733
Q96GX2	ATXN7L3B	Ataxin-7-like protein 3B	A7L3B_HUMAN	2	1.67074	1.84075e-05
P24539	ATP5PB	ATP synthase F(0) complex subunit B1, mitochondrial	AT5F1_HUMAN	6	1.42096	0.000649454
O75027	ABCB7	ATP-binding cassette sub-family B member 7, mitochondrial	ABCB7_HUMAN	3	1.42401	0.000420544
Q8NE71	ABCF1	ATP-binding cassette sub-family F member 1	ABCF1_HUMAN	7	1.36279	0.00949718
Q9GZR7	DDX24	ATP-dependent RNA helicase DDX24	DDX24_HUMAN	7	1.35774	0.0132328
Q7Z478	DHX29	ATP-dependent RNA helicase DHX29	DHX29_HUMAN	3	1.55451	0.00141263
Q9H1Y0	ATG5	Autophagy protein 5	ATG5_HUMAN	2	1.47523	0.0415663
Q9UHQ4	BCAP29	B-cell receptor-associated protein 29	BAP29_HUMAN	2	1.48493	0.0247272
Q9Y4K1	CRYBG1	Beta/gamma crystallin domain-containing protein 1	CRBG1_HUMAN	8	1.45235	7.56239e-05
O43252	PAPSS1	Bifunctional 3'-phosphoadenosine 5'-phosphosulfate synthase 1	PAPS1_HUMAN	2	2.02844	7.49575e-07
P13995	MTHFD2	Bifunctional methylenetetrahydrofolate dehydrogenase/cyclohydrolase, mitochondrial	MTDC_HUMAN	3	2.38928	7.95201e-05
P53004	BLVRA	Biliverdin reductase A	BIEA_HUMAN	7	2.08897	1.94502e-09
Q10589	BST2	Bone marrow stromal antigen 2	BST2_HUMAN	2	2.70259	0.00567886
P80723	BASP1	Brain acid soluble protein 1	BASP1_HUMAN	10	1.79652	2.18214e-06
P38398	BRCA1	Breast cancer type 1 susceptibility protein	BRCA1_HUMAN	2	1.44123	0.00453893
Q13557	CAMK2D	Calcium/calmodulin-dependent protein kinase type II subunit delta	KCC2D_HUMAN	6	1.41836	2.0353e-06
Q9UDT6	CLIP2	CAP-Gly domain-containing linker protein 2	CLIP2_HUMAN	3	1.9213	7.45229e-06
P43155	CRAT	Carnitine O-acetyltransferase	CACP_HUMAN	5	1.42098	0.00748698
Q9Y5K6	CD2AP	CD2-associated protein	CD2AP_HUMAN	7	1.47897	0.00313381
P16070	CD44	CD44 antigen	CD44_HUMAN	4	1.5582	1.34957e-07
P30260	CDC27	Cell division cycle protein 27 homolog	CDC27_HUMAN	2	1.46861	0.0427678
Q9H444	CHMP4B	Charged multivesicular body protein 4b	CHM4B_HUMAN	2	1.72377	0.000546052
Q8IXM2	BAP18	Chromatin complexes subunit BAP18	BAP18_HUMAN	4	2.37368	1.79848e-05
Q10570	CPSF1	Cleavage and polyadenylation specificity factor subunit 1	CPSF1_HUMAN	6	1.53643	0.00111748
O95639	CPSF4	Cleavage and polyadenylation specificity factor subunit 4	CPSF4_HUMAN	4	1.42945	0.00195164
O14579	COPE	Coatomer subunit epsilon	COPE_HUMAN	5	2.06228	7.18013e-06
Q5T0F9	CC2D1B	Coiled-coil and C2 domain-containing protein 1B	C2D1B_HUMAN	6	1.39918	0.0120681
P02452	COL1A1	Collagen alpha-1(I) chain	CO1A1_HUMAN	3	1.50353	0.0147096
P12109	COL6A1	Collagen alpha-1(VI) chain	CO6A1_HUMAN	6	4.36004	1.89436e-06
Q07021	C1QBP	Complement component 1 Q subcomponent-binding protein, mitochondrial	C1QBP_HUMAN	3	1.64008	0.00224118
Q96FN4	CPNE2	Copine-2	CPNE2_HUMAN	3	1.4214	0.000954145
P12277	CKB	Creatine kinase B-type	KCRB_HUMAN	5	19.0305	2.7131e-06
P01040	CSTA	Cystatin-A	CYTA_HUMAN	6	1.50328	3.17549e-06
P49589	CARS1	Cysteine--tRNA ligase, cytoplasmic	SYCC_HUMAN	9	1.6813	0.00018443
P00167	CYB5A	Cytochrome b5	CYB5_HUMAN	2	1.40046	0.011485
P47985	UQCRFS1	Cytochrome b-c1 complex subunit Rieske, mitochondrial	UCRI_HUMAN	4	1.79351	2.36073e-05
Q13409	DYNC1I2	Cytoplasmic dynein 1 intermediate chain 2	DC1I2_HUMAN	5	1.3554	4.15863e-05
Q07065	CKAP4	Cytoskeleton-associated protein 4	CKAP4_HUMAN	11	1.45588	6.92481e-06
Q9UP65	PLA2G4C	Cytosolic phospholipase A2 gamma	PA24C_HUMAN	2	2.61065	0.000161438
A2RUS2	DENND3	DENN domain-containing protein 3	DEND3_HUMAN	5	1.75283	0.000335869
P09622	DLD	Dihydrolipoyl dehydrogenase, mitochondrial	DLDH_HUMAN	9	1.56746	4.95993e-05
P10515	DLAT	Dihydrolipoyllysine-residue acetyltransferase component of pyruvate dehydrogenase complex, mitochondrial	ODP2_HUMAN	9	1.34993	0.00191472
Q13443	ADAM9	Disintegrin and metalloproteinase domain-containing protein 9	ADAM9_HUMAN	3	1.50747	0.00441099
Q9Y2H0	DLGAP4	Disks large-associated protein 4	DLGP4_HUMAN	3	1.62643	0.00332416
P30876	POLR2B	DNA-directed RNA polymerase II subunit RPB2	RPB2_HUMAN	3	1.35877	0.0136067
P39656	DDOST	Dolichyl-diphosphooligosaccharide--protein glycosyltransferase 48 kDa subunit	OST48_HUMAN	4	1.35815	6.07323e-05
Q14203	DCTN1	Dynactin subunit 1	DCTN1_HUMAN	12	1.38857	4.68539e-06
Q8TDB6	DTX3L	E3 ubiquitin-protein ligase DTX3L	DTX3L_HUMAN	9	5.96378	5.39147e-07
Q63HN8	RNF213	E3 ubiquitin-protein ligase RNF213	RN213_HUMAN	23	4.27043	7.7282e-10
Q9H4M9	EHD1	EH domain-containing protein 1	EHD1_HUMAN	12	2.43749	2.3029e-05
Q16134	ETFDH	Electron transfer flavoprotein-ubiquinone oxidoreductase, mitochondrial	ETFD_HUMAN	3	1.47541	0.00222865
Q9NYP7	ELOVL5	Elongation of very long chain fatty acids protein 5	ELOV5_HUMAN	2	1.42866	0.0016834
Q14241	ELOA	Elongin-A	ELOA1_HUMAN	3	1.7473	0.00100328
P11021	HSPA5	Endoplasmic reticulum chaperone BiP	BIP_HUMAN	22	1.60249	3.21978e-07
Q9BS26	ERP44	Endoplasmic reticulum resident protein 44	ERP44_HUMAN	9	1.66341	0.00869946
P14625	HSP90B1	Endoplasmin	ENPL_HUMAN	25	1.38613	1.40568e-05
Q96CS3	FAF2	FAS-associated factor 2	FAF2_HUMAN	2	1.65871	2.20802e-06
P02794	FTH1	Ferritin heavy chain	FRIH_HUMAN	4	3.42784	0.000128393
O95466	FMNL1	Formin-like protein 1	FMNL1_HUMAN	12	1.92829	2.777e-10
Q16666	IFI16	Gamma-interferon-inducible protein 16	IF16_HUMAN	16	2.84705	2.73647e-07
Q9P107	GMIP	GEM-interacting protein	GMIP_HUMAN	7	1.51748	0.00151481
P53611	RABGGTB	Geranylgeranyl transferase type-2 subunit beta	PGTB2_HUMAN	3	1.65092	0.0236096
P48060	GLIPR1	Glioma pathogenesis-related protein 1	GLIP1_HUMAN	3	1.67817	0.0087838
P48507	GCLM	Glutamate--cysteine ligase regulatory subunit	GSH0_HUMAN	3	1.83239	5.09279e-06
P15104	GLUL	Glutamine synthetase	GLNA_HUMAN	4	1.97209	7.91244e-05
P47897	QARS1	Glutamine--tRNA ligase	SYQ_HUMAN	9	1.59996	0.00652613
Q9NZD2	GLTP	Glycolipid transfer protein	GLTP_HUMAN	4	1.73554	0.00120307
O95249	GOSR1	Golgi SNAP receptor complex member 1	GOSR1_HUMAN	3	1.3846	0.00881845
Q9UIJ7	AK3	GTP:AMP phosphotransferase AK3, mitochondrial	KAD3_HUMAN	2	1.62726	0.0039906
Q8ND71	GIMAP8	GTPase IMAP family member 8	GIMA8_HUMAN	11	6.02542	1.6402e-07
P32455	GBP1	Guanylate-binding protein 1	GBP1_HUMAN	9	7.85781	6.85675e-06
P09601	HMOX1	Heme oxygenase 1	HMOX1_HUMAN	3	3.81231	3.02341e-07
P68871	HBB	Hemoglobin subunit beta	HBB_HUMAN	2	3.8112	0.00193697
Q13151	HNRNPA0	Heterogeneous nuclear ribonucleoprotein A0	ROA0_HUMAN	3	2.19153	5.09053e-05
P52597	HNRNPF	Heterogeneous nuclear ribonucleoprotein F	HNRPF_HUMAN	5	1.54536	3.06098e-05
P52789	HK2	Hexokinase-2	HXK2_HUMAN	7	2.43983	2.9503e-05
Q92522	H1-10	Histone H1.10	H1X_HUMAN	5	1.39096	0.000435788
P68431;P84243;Q16695;Q5TEC6;Q6NXT2;Q71DI3	H3C1;H3-3A;H3-4;H3-2;H3-5;H3C15	Histone H3.1;Histone H3.3;Histone H3.1t;Histone HIST2H3PS2;Histone H3.3C;Histone H3.2	H31_HUMAN;H33_HUMAN;H31T_HUMAN;H3PS2_HUMAN;H3C_HUMAN;H32_HUMAN	2	4.6336	0.0001693
Q16775	HAGH	Hydroxyacylglutathione hydrolase, mitochondrial	GLO2_HUMAN	6	1.39908	0.000599439
Q9Y4L1	HYOU1	Hypoxia up-regulated protein 1	HYOU1_HUMAN	16	1.67798	8.18044e-08
P78318	IGBP1	Immunoglobulin-binding protein 1	IGBP1_HUMAN	2	1.9179	0.00590995
Q15181	PPA1	Inorganic pyrophosphatase	IPYR_HUMAN	10	1.53298	2.0353e-06
P08648	ITGA5	Integrin alpha-5	ITA5_HUMAN	2	3.57764	5.24506e-05
P05556	ITGB1	Integrin beta-1	ITB1_HUMAN	9	1.95675	3.21978e-07
P05362	ICAM1	Intercellular adhesion molecule 1	ICAM1_HUMAN	5	19.142	1.1584e-07
P80217	IFI35	Interferon-induced 35 kDa protein	IN35_HUMAN	2	2.16822	0.000360309
P20591	MX1	Interferon-induced GTP-binding protein Mx1	MX1_HUMAN	18	63.3119	6.12693e-06
P19525	EIF2AK2	Interferon-induced, double-stranded RNA-activated protein kinase	E2AK2_HUMAN	8	2.08525	0.00295591
P50213	IDH3A	Isocitrate dehydrogenase [NAD] subunit alpha, mitochondrial	IDH3A_HUMAN	4	1.48226	0.00135351
Q16719	KYNU	Kynureninase	KYNU_HUMAN	11	2.72972	7.18368e-09
Q6YP21	KYAT3	Kynurenine--oxoglutarate transaminase 3	KAT3_HUMAN	7	1.68266	0.00317338
Q96RQ9	IL4I1	L-amino-acid oxidase	OXLA_HUMAN	5	2.08146	0.000989709
Q8NC56	LEMD2	LEM domain-containing protein 2	LEMD2_HUMAN	2	1.92927	2.46389e-05
Q86V48	LUZP1	Leucine zipper protein 1	LUZP1_HUMAN	9	1.85196	5.77884e-05
Q08722	CD47	Leukocyte surface antigen CD47	CD47_HUMAN	2	2.06667	1.16149e-07
O60711	LPXN	Leupaxin	LPXN_HUMAN	2	2.33784	1.04223e-05
P11182	DBT	Lipoamide acyltransferase component of branched-chain alpha-keto acid dehydrogenase complex, mitochondrial	ODB2_HUMAN	8	1.51311	0.000649879
Q7Z3E5	ARMC9	LisH domain-containing protein ARMC9	ARMC9_HUMAN	7	2.27077	4.61248e-05
P23141	CES1	Liver carboxylesterase 1	EST1_HUMAN	12	1.39239	3.02341e-07
P33121	ACSL1	Long-chain-fatty-acid--CoA ligase 1	ACSL1_HUMAN	9	2.18161	0.000230535
O95232	LUC7L3	Luc7-like protein 3	LC7L3_HUMAN	4	1.35137	0.0310939
P11279	LAMP1	Lysosome-associated membrane glycoprotein 1	LAMP1_HUMAN	4	1.98649	0.000249116
Q14764	MVP	Major vault protein	MVP_HUMAN	11	2.07018	7.56696e-07
P27448	MARK3	MAP/microtubule affinity-regulating kinase 3	MARK3_HUMAN	3	2.11642	1.98025e-05
P49006	MARCKSL1	MARCKS-related protein	MRP_HUMAN	5	6.34302	4.62773e-06
P14780	MMP9	Matrix metalloproteinase-9	MMP9_HUMAN	3	17.5588	1.39996e-09
P55145	MANF	Mesencephalic astrocyte-derived neurotrophic factor	MANF_HUMAN	6	1.48449	9.70327e-06
P51608	MECP2	Methyl-CpG-binding protein 2	MECP2_HUMAN	6	1.56514	0.00047125
Q5TGZ0	MICOS10	MICOS complex subunit MIC10	MIC10_HUMAN	2	1.7355	0.0202481
Q9NU22	MDN1	Midasin	MDN1_HUMAN	6	1.39366	0.00268253
Q8TCT9	HM13	Minor histocompatibility antigen H13	HM13_HUMAN	5	1.44706	5.09279e-06
Q3SY69	ALDH1L2	Mitochondrial 10-formyltetrahydrofolate dehydrogenase	AL1L2_HUMAN	16	1.89596	0.00669856
O15427	SLC16A3	Monocarboxylate transporter 4	MOT4_HUMAN	4	2.91144	6.16447e-09
P60660	MYL6	Myosin light polypeptide 6	MYL6_HUMAN	7	2.33829	0.000127777
P29966	MARCKS	Myristoylated alanine-rich C-kinase substrate	MARCS_HUMAN	8	2.93113	8.33874e-07
Q9UJ70	NAGK	N-acetyl-D-glucosamine kinase	NAGK_HUMAN	2	1.46934	0.0137673
O95544	NADK	NAD kinase	NADK_HUMAN	2	4.30151	1.98025e-05
O95299	NDUFA10	NADH dehydrogenase [ubiquinone] 1 alpha subcomplex subunit 10, mitochondrial	NDUAA_HUMAN	5	1.38891	6.21591e-07
O43676	NDUFB3	NADH dehydrogenase [ubiquinone] 1 beta subcomplex subunit 3	NDUB3_HUMAN	2	1.51816	5.81516e-05
O43920	NDUFS5	NADH dehydrogenase [ubiquinone] iron-sulfur protein 5	NDUS5_HUMAN	3	1.43619	0.00345048
Q9Y5A7	NUB1	NEDD8 ultimate buster 1	NUB1_HUMAN	6	2.87391	0.002412
O14786	NRP1	Neuropilin-1	NRP1_HUMAN	3	2.18294	1.39996e-09
P19878	NCF2	Neutrophil cytosol factor 2	NCF2_HUMAN	18	1.49339	1.00146e-05
P43490	NAMPT	Nicotinamide phosphoribosyltransferase	NAMPT_HUMAN	11	3.24969	1.54285e-06
Q86UT6	NLRX1	NLR family member X1	NLRX1_HUMAN	2	1.37082	0.0403659
Q13287	NMI	N-myc-interactor	NMI_HUMAN	10	2.20476	0.00393394
P29597	TYK2	Non-receptor tyrosine-protein kinase TYK2	TYK2_HUMAN	2	1.7503	0.0290075
O60524	NEMF	Nuclear export mediator factor NEMF	NEMF_HUMAN	6	1.36614	2.67516e-05
Q00653	NFKB2	Nuclear factor NF-kappa-B p100 subunit	NFKB2_HUMAN	10	5.14008	2.85051e-09
P19838	NFKB1	Nuclear factor NF-kappa-B p105 subunit	NFKB1_HUMAN	8	2.08104	0.000117136
Q99567	NUP88	Nuclear pore complex protein Nup88	NUP88_HUMAN	3	1.5013	0.022204
Q8TAT6	NPLOC4	Nuclear protein localization protein 4 homolog	NPL4_HUMAN	10	1.43135	3.7354e-06
Q9NZT2	OGFR	Opioid growth factor receptor	OGFR_HUMAN	5	1.7201	0.00032232
Q9BXB4	OSBPL11	Oxysterol-binding protein-related protein 11	OSB11_HUMAN	3	1.44055	0.0183144
Q13610	PWP1	Periodic tryptophan protein 1 homolog	PWP1_HUMAN	3	2.62823	5.47955e-05
Q15067	ACOX1	Peroxisomal acyl-coenzyme A oxidase 1	ACOX1_HUMAN	2	1.49437	3.31661e-05
O15254	ACOX3	Peroxisomal acyl-coenzyme A oxidase 3	ACOX3_HUMAN	3	1.57704	0.0014852
Q92968	PEX13	Peroxisomal membrane protein PEX13	PEX13_HUMAN	2	3.50024	4.5524e-05
Q8WWQ0	PHIP	PH-interacting protein	PHIP_HUMAN	8	1.40745	0.00735915
O15162	PLSCR1	Phospholipid scramblase 1	PLS1_HUMAN	2	7.10115	2.87932e-07
Q6NYC8	PPP1R18	Phostensin	PPR18_HUMAN	2	2.84309	1.45999e-05
P08567	PLEK	Pleckstrin	PLEK_HUMAN	3	1.84439	2.072e-07
Q8TD55	PLEKHO2	Pleckstrin homology domain-containing family O member 2	PKHO2_HUMAN	6	1.51789	4.72247e-05
O15031	PLXNB2	Plexin-B2	PLXB2_HUMAN	12	1.53233	0.000152012
Q7Z3K3	POGZ	Pogo transposable element with ZNF domain	POGZ_HUMAN	3	1.35891	0.00426696
Q8TCS8	PNPT1	Polyribonucleotide nucleotidyltransferase 1, mitochondrial	PNPT1_HUMAN	11	2.00401	0.000154555
Q96AQ6	PBXIP1	Pre-B-cell leukemia transcription factor-interacting protein 1	PBIP1_HUMAN	4	1.67425	9.03109e-05
Q5T160	RARS2	Probable arginine--tRNA ligase, mitochondrial	SYRM_HUMAN	4	1.45869	0.0114034
Q5H9U9	DDX60L	Probable ATP-dependent RNA helicase DDX60-like	DDX6L_HUMAN	9	2.14568	7.6558e-06
O95671	ASMTL	Probable bifunctional dTTP/UTP pyrophosphatase/methyltransferase protein	ASML_HUMAN	3	5.51667	9.22146e-07
P35232	PHB	Prohibitin	PHB_HUMAN	4	1.66987	0.000179703
Q99623	PHB2	Prohibitin-2	PHB2_HUMAN	3	1.43039	0.00329327
Q14005	IL16	Pro-interleukin-16	IL16_HUMAN	4	1.48866	0.0374281
Q9HCU5	PREB	Prolactin regulatory element-binding protein	PREB_HUMAN	2	1.44299	0.00686986
Q9H939	PSTPIP2	Proline-serine-threonine phosphatase-interacting protein 2	PPIP2_HUMAN	4	2.38805	6.10252e-06
P23219	PTGS1	Prostaglandin G/H synthase 1	PGH1_HUMAN	4	1.53624	0.00017937
Q06323	PSME1	Proteasome activator complex subunit 1	PSME1_HUMAN	10	1.45936	7.03966e-08
P11171	EPB41	Protein 4.1	EPB41_HUMAN	3	1.81743	0.0024901
P07237	P4HB	Protein disulfide-isomerase	PDIA1_HUMAN	28	1.60091	8.83751e-06
Q96JJ7	TMX3	Protein disulfide-isomerase TMX3	TMX3_HUMAN	7	2.19116	1.30998e-06
Q05655	PRKCD	Protein kinase C delta type	KPCD_HUMAN	16	1.4448	0.000216869
Q9H0J9	PARP12	Protein mono-ADP-ribosyltransferase PARP12	PAR12_HUMAN	4	1.52871	0.00424776
Q9UKK3	PARP4	Protein mono-ADP-ribosyltransferase PARP4	PARP4_HUMAN	6	1.6998	0.0284869
Q8IXQ6	PARP9	Protein mono-ADP-ribosyltransferase PARP9	PARP9_HUMAN	11	6.44989	5.24488e-07
Q9BZQ8	NIBAN1	Protein Niban 1	NIBA1_HUMAN	10	3.2603	4.03289e-10
O75323	NIPSNAP2	Protein NipSnap homolog 2	NIPS2_HUMAN	2	1.36354	0.00192388
O60502	OGA	Protein O-GlcNAcase	OGA_HUMAN	3	1.94404	0.000129214
O14974	PPP1R12A	Protein phosphatase 1 regulatory subunit 12A	MYPT1_HUMAN	9	1.42715	6.29289e-05
P41236	PPP1R2	Protein phosphatase inhibitor 2	IPP2_HUMAN	3	1.44431	8.43549e-05
P29590	PML	Protein PML	PML_HUMAN	5	2.14763	0.00989192
P06703	S100A6	Protein S100-A6	S10A6_HUMAN	2	8.41258	3.49175e-06
P21980	TGM2	Protein-glutamine gamma-glutamyltransferase 2	TGM2_HUMAN	10	2.61287	6.4036e-06
O15553	MEFV	Pyrin	MEFV_HUMAN	3	2.2894	5.43462e-05
P14618	PKM	Pyruvate kinase PKM	KPYM_HUMAN	15	1.40225	3.02341e-07
P35241	RDX	Radixin	RADI_HUMAN	11	1.34851	0.000191375
Q14699	RFTN1	Raftlin	RFTN1_HUMAN	6	8.5847	1.21148e-06
Q8WWW0	RASSF5	Ras association domain-containing protein 5	RASF5_HUMAN	3	2.2578	0.000180541
P51153	RAB13	Ras-related protein Rab-13	RAB13_HUMAN	5	1.37168	0.0242064
Q969Q5	RAB24	Ras-related protein Rab-24	RAB24_HUMAN	3	1.51013	0.0357703
Q15286	RAB35	Ras-related protein Rab-35	RAB35_HUMAN	4	3.17343	1.31108e-05
P51151	RAB9A	Ras-related protein Rab-9A	RAB9A_HUMAN	3	2.36053	0.000694991
P61224	RAP1B	Ras-related protein Rap-1b	RAP1B_HUMAN	2	1.40723	2.28139e-07
P08575	PTPRC	Receptor-type tyrosine-protein phosphatase C	PTPRC_HUMAN	25	1.69288	1.071e-07
Q9BUV8	RAB5IF	Respirasome Complex Assembly Factor 1	RCAF1_HUMAN	2	1.79268	5.98546e-05
Q15293	RCN1	Reticulocalbin-1	RCN1_HUMAN	8	1.38193	0.0005968
P84095	RHOG	Rho-related GTP-binding protein RhoG	RHOG_HUMAN	4	2.31074	5.79478e-07
P56182	RRP1	Ribosomal RNA processing protein 1 homolog A	RRP1_HUMAN	2	1.39134	0.000137588
P16083	NQO2	Ribosyldihydronicotinamide dehydrogenase [quinone]	NQO2_HUMAN	4	1.40709	0.000406
Q8ND24	RNF214	RING finger protein 214	RN214_HUMAN	3	1.36252	0.00124362
Q96PK6	RBM14	RNA-binding protein 14	RBM14_HUMAN	4	9.35546	7.77063e-05
Q9Y6Y8	SEC23IP	SEC23-interacting protein	S23IP_HUMAN	3	1.61268	0.000998653
O60613	SELENOF	Selenoprotein F	SEP15_HUMAN	2	3.1342	4.5104e-07
Q13501	SQSTM1	Sequestosome-1	SQSTM_HUMAN	5	7.17734	1.72642e-08
Q13043	STK4	Serine/threonine-protein kinase 4	STK4_HUMAN	8	1.36826	0.0125617
P62136	PPP1CA	Serine/threonine-protein phosphatase PP1-alpha catalytic subunit	PP1A_HUMAN	3	1.62391	0.0227503
P45954	ACADSB	Short/branched chain specific acyl-CoA dehydrogenase, mitochondrial	ACDSB_HUMAN	4	2.22206	0.00201355
P61009	SPCS3	Signal peptidase complex subunit 3	SPCS3_HUMAN	2	2.8038	0.000953967
P42224	STAT1	Signal transducer and activator of transcription 1-alpha/beta	STAT1_HUMAN	17	7.13845	3.25735e-05
P52630	STAT2	Signal transducer and activator of transcription 2	STAT2_HUMAN	6	1.99377	0.0387815
P42229	STAT5A	Signal transducer and activator of transcription 5A	STA5A_HUMAN	5	1.48734	0.000366008
Q96EQ0	SGTB	Small glutamine-rich tetratricopeptide repeat-containing protein beta	SGTB_HUMAN	5	3.42009	1.39178e-08
P11166	SLC2A1	Solute carrier family 2, facilitated glucose transporter member 1	GTR1_HUMAN	2	1.62595	0.00126623
Q9NUQ6	SPATS2L	SPATS2-like protein	SPS2L_HUMAN	8	2.54673	4.02758e-06
Q12872	SFSWAP	Splicing factor, suppressor of white-apricot homolog	SFSWA_HUMAN	2	1.56867	0.00642054
Q5K651	SAMD9	Sterile alpha motif domain-containing protein 9	SAMD9_HUMAN	10	5.66863	8.1554e-06
Q99470	SDF2	Stromal cell-derived factor 2	SDF2_HUMAN	2	2.10598	0.000310915
Q9Y6N5	SQOR	Sulfide:quinone oxidoreductase, mitochondrial	SQOR_HUMAN	14	1.79889	3.50314e-08
P04179	SOD2	Superoxide dismutase [Mn], mitochondrial	SODM_HUMAN	8	5.79447	8.31163e-08
O00186	STXBP3	Syntaxin-binding protein 3	STXB3_HUMAN	10	1.48353	0.0254415
O00560	SDCBP	Syntenin-1	SDCB1_HUMAN	5	1.40587	0.00021277
O60784	TOM1	Target of Myb protein 1	TOM1_HUMAN	3	2.00814	0.00159078
Q9NUY8	TBC1D23	TBC1 domain family member 23	TBC23_HUMAN	2	1.6199	0.00517863
Q68CZ2	TNS3	Tensin-3	TENS3_HUMAN	15	1.42435	0.00017061
P10599	TXN	Thioredoxin	THIO_HUMAN	4	2.31659	1.2703e-06
Q16881	TXNRD1	Thioredoxin reductase 1, cytoplasmic	TRXR1_HUMAN	7	1.92421	1.28885e-07
Q16762	TST	Thiosulfate sulfurtransferase	THTR_HUMAN	2	1.73705	0.000797074
P07996	THBS1	Thrombospondin-1	TSP1_HUMAN	2	2.6774	4.80595e-07
P19971	TYMP	Thymidine phosphorylase	TYPH_HUMAN	5	3.70356	8.58879e-08
P63313	TMSB10	Thymosin beta-10	TYB10_HUMAN	2	3.38047	6.70874e-08
P62328	TMSB4X	Thymosin beta-4	TYB4_HUMAN	2	2.64781	8.51218e-06
Q15025	TNIP1	TNFAIP3-interacting protein 1	TNIP1_HUMAN	4	1.3729	0.0229307
Q9UL33	TRAPPC2L	Trafficking protein particle complex subunit 2-like protein	TPC2L_HUMAN	2	2.16893	0.000678041
O43617	TRAPPC3	Trafficking protein particle complex subunit 3	TPPC3_HUMAN	2	1.80093	0.000127889
Q9Y2L5	TRAPPC8	Trafficking protein particle complex subunit 8	TPPC8_HUMAN	6	1.51761	0.0465338
Q00577	PURA	Transcriptional activator protein Pur-alpha	PURA_HUMAN	3	1.44902	0.00513361
P46199	MTIF2	Translation initiation factor IF-2, mitochondrial	IF2M_HUMAN	3	1.45899	0.000607616
Q9BSH4	TACO1	Translational activator of cytochrome c oxidase 1	TACO1_HUMAN	3	1.89018	0.010889
Q99442	SEC62	Translocation protein SEC62	SEC62_HUMAN	2	1.66757	3.20611e-05
Q9HD45	TM9SF3	Transmembrane 9 superfamily member 3	TM9S3_HUMAN	4	1.3928	0.00105625
Q9H061	TMEM126A	Transmembrane protein 126A	T126A_HUMAN	2	1.54066	0.00249459
Q9HC07	TMEM165	Transmembrane protein 165	TM165_HUMAN	3	1.50726	2.628e-05
P09493	TPM1	Tropomyosin alpha-1 chain	TPM1_HUMAN	3	1.40223	0.0023391
P23381	WARS1	Tryptophan--tRNA ligase, cytoplasmic	SYWC_HUMAN	9	5.16984	3.4526e-06
Q15714	TSC22D1	TSC22 domain family protein 1	T22D1_HUMAN	2	1.36893	0.000419156
Q8NHU6	TDRD7	Tudor domain-containing protein 7	TDRD7_HUMAN	6	1.51023	0.00144009
O95379	TNFAIP8	Tumor necrosis factor alpha-induced protein 8	TFIP8_HUMAN	3	5.25224	6.42281e-05
P25942	CD40	Tumor necrosis factor receptor superfamily member 5	TNR5_HUMAN	3	13.3999	4.63725e-05
Q9ULQ1	TPCN1	Two pore calcium channel protein 1	TPC1_HUMAN	3	1.59539	0.0005005
P07948	LYN	Tyrosine-protein kinase Lyn	LYN_HUMAN	11	2.6304	5.13814e-08
P18031	PTPN1	Tyrosine-protein phosphatase non-receptor type 1	PTN1_HUMAN	8	1.42419	0.0105799
P51784	USP11	Ubiquitin carboxyl-terminal hydrolase 11	UBP11_HUMAN	2	1.66894	0.00563986
Q9NQC7	CYLD	Ubiquitin carboxyl-terminal hydrolase CYLD	CYLD_HUMAN	2	1.37743	0.0132804
Q712K3	UBE2R2	Ubiquitin-conjugating enzyme E2 R2	UB2R2_HUMAN	2	1.40285	0.0117202
P05161	ISG15	Ubiquitin-like protein ISG15	ISG15_HUMAN	3	10.7585	0.000438132
Q15386	UBE3C	Ubiquitin-protein ligase E3C	UBE3C_HUMAN	2	1.50436	0.0102432
Q3KQV9	UAP1L1	UDP-N-acetylhexosamine pyrophosphorylase-like protein 1	UAP1L_HUMAN	2	1.54977	0.00605553
Q5EBM0	CMPK2	UMP-CMP kinase 2, mitochondrial	CMPK2_HUMAN	3	22.0056	3.96214e-07
Q13459	MYO9B	Unconventional myosin-IXb	MYO9B_HUMAN	16	1.38814	4.81558e-05
P86790;P86791	CCZ1B;CCZ1	Vacuolar fusion protein CCZ1 homolog B;Vacuolar fusion protein CCZ1 homolog	CCZ1B_HUMAN;CCZ1_HUMAN	3	1.44044	6.83863e-05
P21281	ATP6V1B2	V-type proton ATPase subunit B, brain isoform	VATB2_HUMAN	6	1.35192	6.09395e-05
O75348	ATP6V1G1	V-type proton ATPase subunit G 1	VATG1_HUMAN	3	1.34888	0.00110378
Q9UI12	ATP6V1H	V-type proton ATPase subunit H	VATH_HUMAN	7	1.3616	4.51377e-08
Q8IWB7	WDFY1	WD repeat and FYVE domain-containing protein 1	WDFY1_HUMAN	3	1.57004	0.013373
Q969S3	ZNF622	Zinc finger protein 622	ZN622_HUMAN	5	2.15917	0.0066817
O43390	HNRNPR	Heterogeneous nuclear ribonucleoprotein R	HNRPR_HUMAN	11	-1.3474	0.00363221
Q9C0C9	UBE2O	(E3-independent) E2 ubiquitin-conjugating enzyme	UBE2O_HUMAN	4	-1.7949	0.00164552
Q8TDZ2	MICAL1	[F-actin]-monooxygenase MICAL1	MICA1_HUMAN	6	-2.36059	4.85078e-05
Q9P0J1	PDP1	[Pyruvate dehydrogenase [acetyl-transferring]]-phosphatase 1, mitochondrial	PDP1_HUMAN	2	-1.40454	0.016096
Q04446	GBE1	1,4-alpha-glucan-branching enzyme	GLGB_HUMAN	6	-3.01012	1.62118e-06
Q9NRX4	PHPT1	14 kDa phosphohistidine phosphatase	PHP14_HUMAN	4	-2.68817	0.00213289
Q00722	PLCB2	1-phosphatidylinositol 4,5-bisphosphate phosphodiesterase beta-2	PLCB2_HUMAN	23	-1.81426	2.55926e-08
Q01970	PLCB3	1-phosphatidylinositol 4,5-bisphosphate phosphodiesterase beta-3	PLCB3_HUMAN	7	-1.41723	0.00211027
P16885	PLCG2	1-phosphatidylinositol 4,5-bisphosphate phosphodiesterase gamma-2	PLCG2_HUMAN	17	-1.58975	2.37007e-05
Q16698	DECR1	2,4-dienoyl-CoA reductase, mitochondrial	DECR_HUMAN	9	-1.42302	0.00342363
Q6L8Q7	PDE12	2',5'-phosphodiesterase 12	PDE12_HUMAN	2	-2.05922	2.61991e-05
Q05823	RNASEL	2-5A-dependent ribonuclease	RN5A_HUMAN	3	-1.41954	0.00114656
Q15008	PSMD6	26S proteasome non-ATPase regulatory subunit 6	PSMD6_HUMAN	11	-1.39132	0.000662666
P17980	PSMC3	26S proteasome regulatory subunit 6A	PRS6A_HUMAN	12	-1.38424	3.02341e-07
Q92552	MRPS27	28S ribosomal protein S27, mitochondrial	RT27_HUMAN	3	-1.81065	0.0138616
P51398	DAP3	28S ribosomal protein S29, mitochondrial	RT29_HUMAN	4	-1.45311	0.0118728
P52758	RIDA	2-iminobutanoate/2-iminopropanoate deaminase	RIDA_HUMAN	2	-1.39097	0.000862367
O95861	BPNT1	3'(2'),5'-bisphosphate nucleotidase 1	BPNT1_HUMAN	7	-1.48076	0.000862367
Q9BYD6	MRPL1	39S ribosomal protein L1, mitochondrial	RM01_HUMAN	6	-1.64904	9.22073e-05
Q9NYK5	MRPL39	39S ribosomal protein L39, mitochondrial	RM39_HUMAN	3	-1.41662	0.00765772
P46783;Q9NQ39	RPS10;RPS10P5	40S ribosomal protein S10;Putative 40S ribosomal protein S10-like	RS10_HUMAN;RS10L_HUMAN	2	-2.53993	0.00029603
P62280	RPS11	40S ribosomal protein S11	RS11_HUMAN	5	-1.77105	5.70416e-06
P62263	RPS14	40S ribosomal protein S14	RS14_HUMAN	4	-2.12248	0.00149965
P62249	RPS16	40S ribosomal protein S16	RS16_HUMAN	7	-2.01668	5.62296e-05
P60866	RPS20	40S ribosomal protein S20	RS20_HUMAN	2	-3.21112	4.56239e-05
P63220	RPS21	40S ribosomal protein S21	RS21_HUMAN	4	-1.37403	9.2696e-06
P62266	RPS23	40S ribosomal protein S23	RS23_HUMAN	5	-2.78037	0.000404519
P62851	RPS25	40S ribosomal protein S25	RS25_HUMAN	3	-3.15312	0.000316672
Q9BRK5	SDF4	45 kDa calcium-binding protein	CAB45_HUMAN	6	-2.39883	2.40695e-09
Q8IV08	PLD3	5'-3' exonuclease PLD3	PLD3_HUMAN	3	-3.84734	1.04331e-05
Q9H0D6	XRN2	5'-3' exoribonuclease 2	XRN2_HUMAN	7	-1.44713	1.04995e-05
P54619	PRKAG1	5'-AMP-activated protein kinase subunit gamma-1	AAKG1_HUMAN	3	-1.57417	0.0010387
P05388	RPLP0	60S acidic ribosomal protein P0	RLA0_HUMAN	9	-2.12367	3.61571e-07
P05386	RPLP1	60S acidic ribosomal protein P1	RLA1_HUMAN	3	-2.48619	0.00042722
P30050	RPL12	60S ribosomal protein L12	RL12_HUMAN	4	-1.50246	0.00942814
P26373	RPL13	60S ribosomal protein L13	RL13_HUMAN	5	-1.69246	0.000109386
Q07020	RPL18	60S ribosomal protein L18	RL18_HUMAN	3	-3.47804	0.000761483
P84098	RPL19	60S ribosomal protein L19	RL19_HUMAN	2	-1.5971	2.10893e-06
P46778	RPL21	60S ribosomal protein L21	RL21_HUMAN	4	-2.32025	7.92932e-05
P35268	RPL22	60S ribosomal protein L22	RL22_HUMAN	4	-1.39404	0.0205681
P62829	RPL23	60S ribosomal protein L23	RL23_HUMAN	4	-1.34896	0.000210537
P46776	RPL27A	60S ribosomal protein L27a	RL27A_HUMAN	4	-3.35395	0.0021482
P39023	RPL3	60S ribosomal protein L3	RL3_HUMAN	11	-2.04367	0.00140619
P62910	RPL32	60S ribosomal protein L32	RL32_HUMAN	4	-1.63298	0.000374109
P42766	RPL35	60S ribosomal protein L35	RL35_HUMAN	2	-2.46006	0.00314008
P18077	RPL35A	60S ribosomal protein L35a	RL35A_HUMAN	3	-6.9763	6.9223e-07
P61513	RPL37A	60S ribosomal protein L37a	RL37A_HUMAN	4	-1.69885	2.47976e-05
P36578	RPL4	60S ribosomal protein L4	RL4_HUMAN	8	-2.06752	4.05855e-05
Q6DKI1	RPL7L1	60S ribosomal protein L7-like 1	RL7L_HUMAN	2	-1.97243	9.03109e-05
P62917	RPL8	60S ribosomal protein L8	RL8_HUMAN	3	-2.87512	0.00244968
Q86V21	AACS	Acetoacetyl-CoA synthetase	AACS_HUMAN	2	-1.73011	0.0342669
Q9BWD1	ACAT2	Acetyl-CoA acetyltransferase, cytosolic	THIC_HUMAN	5	-2.17217	3.25735e-05
P39687	ANP32A	Acidic leucine-rich nuclear phosphoprotein 32 family member A	AN32A_HUMAN	7	-1.39501	0.0173604
Q9BTT0	ANP32E	Acidic leucine-rich nuclear phosphoprotein 32 family member E	AN32E_HUMAN	4	-1.62057	4.35223e-05
P60709	ACTB	Actin, cytoplasmic 1	ACTB_HUMAN	15	-1.43772	0.00983219
P63261	ACTG1	Actin, cytoplasmic 2	ACTG_HUMAN	2	-1.44873	0.0214412
Q86TU7	SETD3	Actin-histidine N-methyltransferase	SETD3_HUMAN	3	-2.41777	1.071e-07
P59998	ARPC4	Actin-related protein 2/3 complex subunit 4	ARPC4_HUMAN	2	-1.45599	0.0111679
P61158	ACTR3	Actin-related protein 3	ARP3_HUMAN	7	-1.46112	0.00144226
P53999	SUB1	Activated RNA polymerase II transcriptional coactivator p15	TCP4_HUMAN	4	-1.5139	7.36236e-05
O95433	AHSA1	Activator of 90 kDa heat shock protein ATPase homolog 1	AHSA1_HUMAN	5	-1.46279	0.00741232
P13798	APEH	Acylamino-acid-releasing enzyme	ACPH_HUMAN	7	-1.59433	0.000120889
Q9NPJ3	ACOT13	Acyl-coenzyme A thioesterase 13	ACO13_HUMAN	3	-2.08792	1.77724e-05
P49753;Q86TX2	ACOT2;ACOT1	Acyl-coenzyme A thioesterase 2, mitochondrial;Acyl-coenzyme A thioesterase 1	ACOT2_HUMAN;ACOT1_HUMAN	3	-3.50573	1.39996e-09
P07741	APRT	Adenine phosphoribosyltransferase	APT_HUMAN	3	-2.33444	9.46996e-06
Q8TB61	SLC35B2	Adenosine 3'-phospho 5'-phosphosulfate transporter 1	S35B2_HUMAN	3	-2.26381	2.63667e-07
P55263	ADK	Adenosine kinase	ADK_HUMAN	5	-2.14688	8.34932e-05
P00568	AK1	Adenylate kinase isoenzyme 1	KAD1_HUMAN	5	-1.93057	0.000353798
P30520	ADSS2	Adenylosuccinate synthetase isozyme 2	PURA2_HUMAN	5	-2.11307	0.000112902
O95490	ADGRL2	Adhesion G protein-coupled receptor L2	AGRL2_HUMAN	3	-1.54239	9.1281e-06
Q10588	BST1	ADP-ribosyl cyclase/cyclic ADP-ribose hydrolase 2	BST1_HUMAN	3	-1.87955	0.0154226
P18085	ARF4	ADP-ribosylation factor 4	ARF4_HUMAN	4	-1.41607	6.98069e-05
P84085	ARF5	ADP-ribosylation factor 5	ARF5_HUMAN	2	-2.7835	0.000106607
P62330	ARF6	ADP-ribosylation factor 6	ARF6_HUMAN	3	-2.33961	2.0353e-06
Q9UJY5	GGA1	ADP-ribosylation factor-binding protein GGA1	GGA1_HUMAN	3	-1.64157	0.00522873
Q9NZ52	GGA3	ADP-ribosylation factor-binding protein GGA3	GGA3_HUMAN	2	-1.68375	8.68515e-05
P36404	ARL2	ADP-ribosylation factor-like protein 2	ARL2_HUMAN	2	-1.76511	0.00336589
P36405	ARL3	ADP-ribosylation factor-like protein 3	ARL3_HUMAN	4	-1.34799	2.28983e-06
Q9UKK9	NUDT5	ADP-sugar pyrophosphatase	NUDT5_HUMAN	3	-3.34237	0.00791692
O00170	AIP	AH receptor-interacting protein	AIP_HUMAN	6	-2.86959	0.000437494
Q92667	AKAP1	A-kinase anchor protein 1, mitochondrial	AKAP1_HUMAN	5	-1.75282	0.00104242
P14550	AKR1A1	Aldo-keto reductase family 1 member A1	AK1A1_HUMAN	8	-1.37986	0.000740298
Q7Z6M3	MILR1	Allergin-1	MILR1_HUMAN	4	-2.30034	1.91925e-07
P55008	AIF1	Allograft inflammatory factor 1	AIF1_HUMAN	6	-2.32502	1.89436e-06
P61163	ACTR1A	Alpha-centractin	ACTZ_HUMAN	3	-1.52544	6.75425e-05
P06280	GLA	Alpha-galactosidase A	AGAL_HUMAN	2	-1.53841	8.58053e-07
Q9NTJ4	MAN2C1	Alpha-mannosidase 2C1	MA2C1_HUMAN	3	-1.52346	0.00882661
P17050	NAGA	Alpha-N-acetylgalactosaminidase	NAGAB_HUMAN	3	-5.57742	1.32734e-08
P40222	TXLNA	Alpha-taxilin	TXLNA_HUMAN	8	-1.37483	0.00183114
P19801	AOC1	Amiloride-sensitive amine oxidase [copper-containing]	AOC1_HUMAN	5	-1.37214	0.0171088
Q01433	AMPD2	AMP deaminase 2	AMPD2_HUMAN	5	-1.7125	0.00305319
Q06481	APLP2	Amyloid-like protein 2	APLP2_HUMAN	4	-2.75259	3.11522e-07
Q6FI81	CIAPIN1	Anamorsin	CPIN1_HUMAN	5	-1.959	0.00372965
Q13685	AAMP	Angio-associated migratory cell protein	AAMP_HUMAN	3	-1.64388	7.49575e-07
P01019	AGT	Angiotensinogen	ANGT_HUMAN	2	-4.29665	3.886e-08
Q10567	AP1B1	AP-1 complex subunit beta-1	AP1B1_HUMAN	10	-2.07772	1.03416e-07
P53680	AP2S1	AP-2 complex subunit sigma	AP2S1_HUMAN	4	-3.06614	9.04079e-06
O14617	AP3D1	AP-3 complex subunit delta-1	AP3D1_HUMAN	13	-1.60565	0.000304652
Q9Y2T2	AP3M1	AP-3 complex subunit mu-1	AP3M1_HUMAN	6	-2.56388	0.000132209
Q92572	AP3S1	AP-3 complex subunit sigma-1	AP3S1_HUMAN	3	-2.27674	2.66137e-05
Q0VD83	APOBR	Apolipoprotein B receptor	APOBR_HUMAN	5	-1.94901	2.36227e-12
P02655	APOC2	Apolipoprotein C-II	APOC2_HUMAN	4	-5.43253	7.388e-07
Q9BZZ5	API5	Apoptosis inhibitor 5	API5_HUMAN	9	-1.78644	7.18004e-06
Q9ULZ3	PYCARD	Apoptosis-associated speck-like protein containing a CARD	ASC_HUMAN	2	-2.63823	2.51133e-07
O14727	APAF1	Apoptotic protease-activating factor 1	APAF_HUMAN	7	-1.7136	1.21148e-06
Q14161	GIT2	ARF GTPase-activating protein GIT2	GIT2_HUMAN	6	-2.63971	0.000382139
P53367	ARFIP1	Arfaptin-1	ARFP1_HUMAN	3	-1.45918	0.0103999
Q15057	ACAP2	Arf-GAP with coiled-coil, ANK repeat and PH domain-containing protein 2	ACAP2_HUMAN	9	-2.46769	0.00999631
O75689	ADAP1	Arf-GAP with dual PH domain-containing protein 1	ADAP1_HUMAN	3	-1.59991	0.0115175
P04424	ASL	Argininosuccinate lyase	ARLY_HUMAN	4	-1.99631	4.27005e-05
P00966	ASS1	Argininosuccinate synthase	ASSY_HUMAN	9	-1.78364	3.85737e-05
Q8IUR7	ARMC8	Armadillo repeat-containing protein 8	ARMC8_HUMAN	5	-1.46616	0.000214489
P17174	GOT1	Aspartate aminotransferase, cytoplasmic	AATC_HUMAN	4	-1.40723	0.0122941
Q99700	ATXN2	Ataxin-2	ATX2_HUMAN	3	-1.79193	0.0402121
O75964	ATP5MG	ATP synthase subunit g, mitochondrial	ATP5L_HUMAN	4	-2.48795	3.08167e-05
P18859	ATP5PF	ATP synthase-coupling factor 6, mitochondrial	ATP5J_HUMAN	3	-1.51833	0.00384975
Q9UG63	ABCF2	ATP-binding cassette sub-family F member 2	ABCF2_HUMAN	10	-1.37878	0.00512157
P53396	ACLY	ATP-citrate synthase	ACLY_HUMAN	14	-1.55383	1.39936e-05
Q01813	PFKP	ATP-dependent 6-phosphofructokinase, platelet type	PFKAP_HUMAN	11	-2.94373	8.56069e-07
P46063	RECQL	ATP-dependent DNA helicase Q1	RECQ1_HUMAN	16	-2.52802	1.611e-06
O00571	DDX3X	ATP-dependent RNA helicase DDX3X	DDX3X_HUMAN	8	-3.58761	0.000104132
Q86XP3	DDX42	ATP-dependent RNA helicase DDX42	DDX42_HUMAN	8	-1.57167	0.000187872
Q7L2E3	DHX30	ATP-dependent RNA helicase DHX30	DHX30_HUMAN	5	-1.68013	0.00445568
Q13075	NAIP	Baculoviral IAP repeat-containing protein 1	BIRC1_HUMAN	13	-1.43756	0.000153365
Q9Y6E2	BZW2	Basic leucine zipper and W2 domain-containing protein 2	BZW2_HUMAN	10	-1.44222	0.00131678
P35613	BSG	Basigin	BASI_HUMAN	4	-1.48501	2.23917e-05
Q14457	BECN1	Beclin-1	BECN1_HUMAN	3	-1.46103	0.000264352
Q13884	SNTB1	Beta-1-syntrophin	SNTB1_HUMAN	5	-2.34195	0.000191875
P25098	GRK2	Beta-adrenergic receptor kinase 1	ARBK1_HUMAN	8	-3.54392	1.62118e-06
P32121	ARRB2	Beta-arrestin-2	ARRB2_HUMAN	4	-1.78555	0.000154776
P53674	CRYBB1	Beta-crystallin B1	CRBB1_HUMAN	3	-1.36343	0.00364574
P16278	GLB1	Beta-galactosidase	BGAL_HUMAN	4	-2.77265	3.4526e-06
P08236	GUSB	Beta-glucuronidase	BGLR_HUMAN	5	-1.90923	0.000184291
P06865	HEXA	Beta-hexosaminidase subunit alpha	HEXA_HUMAN	6	-2.0018	3.9195e-05
P07686	HEXB	Beta-hexosaminidase subunit beta	HEXB_HUMAN	13	-1.75261	9.23534e-07
O00462	MANBA	Beta-mannosidase	MANBA_HUMAN	6	-2.9221	0.000732952
Q13867	BLMH	Bleomycin hydrolase	BLMH_HUMAN	6	-2.98278	3.17691e-07
Q9NXR7	BABAM2	BRISC and BRCA1-A complex member 2	BABA2_HUMAN	3	-2.0303	0.000361234
Q5VW32	BROX	BRO1 domain-containing protein BROX	BROX_HUMAN	6	-1.99896	2.91627e-05
Q9NRL2	BAZ1A	Bromodomain adjacent to zinc finger domain protein 1A	BAZ1A_HUMAN	3	-3.13605	0.000744075
P27708	CAD	CAD protein	PYR1_HUMAN	5	-1.69185	0.00159473
P63098	PPP3R1	Calcineurin subunit B type 1	CANB1_HUMAN	3	-5.3383	1.86378e-06
Q14012	CAMK1	Calcium/calmodulin-dependent protein kinase type 1	KCC1A_HUMAN	7	-1.91703	1.09977e-06
Q9Y376	CAB39	Calcium-binding protein 39	CAB39_HUMAN	8	-2.21736	0.00034861
Q9HB71	CACYBP	Calcyclin-binding protein	CYBP_HUMAN	7	-1.91292	2.7131e-06
Q99439	CNN2	Calponin-2	CNN2_HUMAN	6	-2.44118	1.72642e-08
P10644	PRKAR1A	cAMP-dependent protein kinase type I-alpha regulatory subunit	KAP0_HUMAN	4	-3.35026	6.35337e-07
P56211	ARPP19	cAMP-regulated phosphoprotein 19	ARP19_HUMAN	2	-1.72315	0.000129979
Q14444	CAPRIN1	Caprin-1	CAPR1_HUMAN	8	-2.20641	9.22146e-07
Q6JBY9	RCSD1	CapZ-interacting protein	CPZIP_HUMAN	6	-1.55704	9.4576e-06
P16152	CBR1	Carbonyl reductase [NADPH] 1	CBR1_HUMAN	7	-1.36007	0.00057168
P50416	CPT1A	Carnitine O-palmitoyltransferase 1, liver isoform	CPT1A_HUMAN	4	-2.12905	1.26796e-05
P48729	CSNK1A1	Casein kinase I isoform alpha	KC1A_HUMAN	3	-4.3466	2.74138e-09
P21964	COMT	Catechol O-methyltransferase	COMT_HUMAN	6	-3.05412	1.15186e-05
P07858	CTSB	Cathepsin B	CATB_HUMAN	5	-1.39616	0.000130828
P08311	CTSG	Cathepsin G	CATG_HUMAN	2	-5.87361	7.6242e-08
Q9UBR2	CTSZ	Cathepsin Z	CATZ_HUMAN	2	-2.3678	6.68015e-11
Q92600	CNOT9	CCR4-NOT transcription complex subunit 9	CNOT9_HUMAN	2	-2.37767	2.89724e-05
Q6YHK3	CD109	CD109 antigen	CD109_HUMAN	3	-2.98973	0.000322315
Q13740	ALCAM	CD166 antigen	CD166_HUMAN	3	-2.43751	0.000196135
Q99467	CD180	CD180 antigen	CD180_HUMAN	3	-2.75752	5.05472e-08
P08962	CD63	CD63 antigen	CD63_HUMAN	2	-3.3689	2.58939e-08
Q8TCZ2	CD99L2	CD99 antigen-like protein 2	C99L2_HUMAN	3	-1.71712	9.69816e-07
Q96JB5	CDK5RAP3	CDK5 regulatory subunit-associated protein 3	CK5P3_HUMAN	8	-1.59651	1.95055e-05
Q9NV96	TMEM30A	Cell cycle control protein 50A	CC50A_HUMAN	3	-1.64321	5.43462e-05
P60953	CDC42	Cell division control protein 42 homolog	CDC42_HUMAN	7	-2.728	6.86881e-06
Q9NX58	LYAR	Cell growth-regulating nucleolar protein	LYAR_HUMAN	4	-1.4865	2.40695e-09
P62633	CNBP	Cellular nucleic acid-binding protein	CNBP_HUMAN	3	-2.81535	0.00121452
P29762	CRABP1	Cellular retinoic acid-binding protein 1	RABP1_HUMAN	3	-3.35397	0.000128854
Q96FZ7	CHMP6	Charged multivesicular body protein 6	CHMP6_HUMAN	2	-1.57827	8.39429e-05
P36222	CHI3L1	Chitinase-3-like protein 1	CH3L1_HUMAN	4	-1.8502	9.47149e-06
Q96S66	CLCC1	Chloride channel CLIC-like protein 1	CLCC1_HUMAN	5	-1.81724	8.08678e-05
P49585	PCYT1A	Choline-phosphate cytidylyltransferase A	PCY1A_HUMAN	3	-1.54953	0.0178796
Q9NRG0	CHRAC1	Chromatin accessibility complex protein 1	CHRC1_HUMAN	2	-1.77786	0.00131458
Q13185	CBX3	Chromobox protein homolog 3	CBX3_HUMAN	3	-2.22528	0.000311773
P45973	CBX5	Chromobox protein homolog 5	CBX5_HUMAN	6	-1.52024	8.06571e-08
O95239	KIF4A	Chromosome-associated kinesin KIF4A	KIF4A_HUMAN	7	-1.64524	0.0378168
Q14677	CLINT1	Clathrin interactor 1	EPN4_HUMAN	11	-1.8521	1.32734e-08
O43809	NUDT21	Cleavage and polyadenylation specificity factor subunit 5	CPSF5_HUMAN	3	-7.55977	0.000374109
Q16630	CPSF6	Cleavage and polyadenylation specificity factor subunit 6	CPSF6_HUMAN	5	-3.50673	6.56723e-06
G9CGD6;Q8WWN9	CNK3/IPCEF1;IPCEF1	CNK3/IPCEF1 fusion protein;Interactor protein for cytohesin exchange factors 1	CNIPF_HUMAN;ICEF1_HUMAN	6	-4.32268	7.67273e-06
P00488	F13A1	Coagulation factor XIII A chain	F13A_HUMAN	10	-3.78415	4.03289e-10
P35606	COPB2	Coatomer subunit beta'	COPB2_HUMAN	17	-1.54787	0.000151265
Q5JTY5;Q5RIA9;Q8IUF1;Q9BRT8	CBWD3;CBWD5;CBWD2;CBWD1	COBW domain-containing protein 3;COBW domain-containing protein 5;COBW domain-containing protein 2;COBW domain-containing protein 1	CBWD3_HUMAN;CBWD5_HUMAN;CBWD2_HUMAN;CBWD1_HUMAN	5	-1.67211	0.0103332
P23528	CFL1	Cofilin-1	COF1_HUMAN	13	-1.57166	3.02341e-07
Q8N3U4	STAG2	Cohesin subunit SA-2	STAG2_HUMAN	6	-1.55099	0.000127
Q9H6E4	CCDC134	Coiled-coil domain-containing protein 134	CC134_HUMAN	4	-1.43777	0.00162127
Q86WR0	CCDC25	Coiled-coil domain-containing protein 25	CCD25_HUMAN	3	-2.21843	0.000197622
Q4VC31	CCDC58	Coiled-coil domain-containing protein 58	CCD58_HUMAN	2	-1.56747	0.0115374
Q567U6	CCDC93	Coiled-coil domain-containing protein 93	CCD93_HUMAN	4	-1.44856	0.0117533
Q9Y6H1	CHCHD2	Coiled-coil-helix-coiled-coil-helix domain-containing protein 2	CHCH2_HUMAN	3	-3.73352	7.51979e-09
O75534	CSDE1	Cold shock domain-containing protein E1	CSDE1_HUMAN	14	-1.70658	3.02341e-07
Q14011	CIRBP	Cold-inducible RNA-binding protein	CIRBP_HUMAN	3	-2.12537	4.70426e-06
Q5KU26	COLEC12	Collectin-12	COL12_HUMAN	2	-1.54522	0.000910123
Q86VX2	COMMD7	COMM domain-containing protein 7	COMD7_HUMAN	3	-2.6002	2.41804e-06
P06681	C2	Complement C2	CO2_HUMAN	6	-2.15655	1.0587e-05
Q9NPL8	TIMMDC1	Complex I assembly factor TIMMDC1, mitochondrial	TIDC1_HUMAN	3	-1.6414	7.92932e-05
Q15003	NCAPH	Condensin complex subunit 2	CND2_HUMAN	4	-2.42838	0.00424268
Q9BPX3	NCAPG	Condensin complex subunit 3	CND3_HUMAN	5	-2.4435	0.000259078
Q9UNS2	COPS3	COP9 signalosome complex subunit 3	CSN3_HUMAN	4	-2.39708	3.90644e-06
Q92905	COPS5	COP9 signalosome complex subunit 5	CSN5_HUMAN	3	-1.95626	4.4408e-08
Q7L5N1	COPS6	COP9 signalosome complex subunit 6	CSN6_HUMAN	5	-1.48274	0.000154555
Q99829	CPNE1	Copine-1	CPNE1_HUMAN	5	-1.97273	0.00169265
P31146	CORO1A	Coronin-1A	COR1A_HUMAN	8	-5.12268	0.000170518
Q9BR76	CORO1B	Coronin-1B	COR1B_HUMAN	2	-2.85965	0.000607616
Q9ULV4	CORO1C	Coronin-1C	COR1C_HUMAN	10	-1.46054	9.29423e-08
Q9P1F3	ABRACL	Costars family protein ABRACL	ABRAL_HUMAN	3	-8.77435	3.84115e-06
Q7Z7K0	CMC1	COX assembly mitochondrial protein homolog	COXM1_HUMAN	4	-2.55823	2.63215e-07
P46109	CRKL	Crk-like protein	CRKL_HUMAN	4	-2.13798	1.42237e-05
O95319	CELF2	CUGBP Elav-like family member 2	CELF2_HUMAN	4	-1.53651	6.15592e-05
Q13619	CUL4A	Cullin-4A	CUL4A_HUMAN	6	-2.4875	0.000912349
Q13620	CUL4B	Cullin-4B	CUL4B_HUMAN	9	-2.05517	0.00015288
Q9NWV4	CZIB	CXXC motif containing zinc binding protein	CZIB_HUMAN	2	-1.37974	0.0178837
P06493	CDK1	Cyclin-dependent kinase 1	CDK1_HUMAN	4	-1.67252	8.38475e-05
Q00534	CDK6	Cyclin-dependent kinase 6	CDK6_HUMAN	5	-1.37688	0.00317605
Q00535	CDK5	Cyclin-dependent-like kinase 5	CDK5_HUMAN	3	-1.50948	0.0108155
P21291	CSRP1	Cysteine and glycine-rich protein 1	CSRP1_HUMAN	7	-1.70659	1.04223e-05
P04839	CYBB	Cytochrome b-245 heavy chain	CY24B_HUMAN	8	-1.56629	2.47976e-05
P22695	UQCRC2	Cytochrome b-c1 complex subunit 2, mitochondrial	QCR2_HUMAN	4	-1.36752	1.86254e-05
Q96BR5	COA7	Cytochrome c oxidase assembly factor 7	COA7_HUMAN	6	-1.59155	5.23909e-06
P13073	COX4I1	Cytochrome c oxidase subunit 4 isoform 1, mitochondrial	COX41_HUMAN	6	-1.99244	0.000282302
P09669	COX6C	Cytochrome c oxidase subunit 6C	COX6C_HUMAN	2	-1.91642	0.0210302
P21399	ACO1	Cytoplasmic aconitate hydratase	ACOC_HUMAN	7	-1.78673	0.000193635
O43237	DYNC1LI2	Cytoplasmic dynein 1 light intermediate chain 2	DC1L2_HUMAN	4	-2.30879	8.33631e-08
Q14008	CKAP5	Cytoskeleton-associated protein 5	CKAP5_HUMAN	19	-1.43156	4.65388e-06
Q96KP4	CNDP2	Cytosolic non-specific dipeptidase	CNDP2_HUMAN	16	-1.87427	0.000503049
Q96EP5	DAZAP1	DAZ-associated protein 1	DAZP1_HUMAN	3	-1.41466	0.0005005
Q96GG9	DCUN1D1	DCN1-like protein 1	DCNL1_HUMAN	4	-1.68817	0.00470856
P30046	DDT	D-dopachrome decarboxylase	DOPD_HUMAN	2	-2.66038	0.000432731
Q96BY6	DOCK10	Dedicator of cytokinesis protein 10	DOC10_HUMAN	15	-1.62083	0.00293109
Q92608	DOCK2	Dedicator of cytokinesis protein 2	DOCK2_HUMAN	19	-1.46289	3.02102e-07
P27707	DCK	Deoxycytidine kinase	DCK_HUMAN	3	-1.43153	0.00312597
P32321	DCTD	Deoxycytidylate deaminase	DCTD_HUMAN	4	-2.87365	2.93399e-05
P60981	DSTN	Destrin	DEST_HUMAN	5	-3.3256	0.00136702
Q9Y295	DRG1	Developmentally-regulated GTP-binding protein 1	DRG1_HUMAN	7	-1.59338	0.00100713
Q9NR28	DIABLO	Diablo homolog, mitochondrial	DBLOH_HUMAN	2	-1.60341	0.00118299
P00374	DHFR	Dihydrofolate reductase	DYR_HUMAN	3	-2.9672	3.40325e-07
P53634	CTSC	Dipeptidyl peptidase 1	CATC_HUMAN	4	-12.246	1.27829e-07
P98082	DAB2	Disabled homolog 2	DAB2_HUMAN	12	-2.74094	4.1807e-07
Q9P265	DIP2B	Disco-interacting protein 2 homolog B	DIP2B_HUMAN	4	-1.34847	0.00624034
O14672	ADAM10	Disintegrin and metalloproteinase domain-containing protein 10	ADA10_HUMAN	7	-1.49283	2.52182e-06
P78536	ADAM17	Disintegrin and metalloproteinase domain-containing protein 17	ADA17_HUMAN	4	-1.35526	0.00485807
P26358	DNMT1	DNA (cytosine-5)-methyltransferase 1	DNMT1_HUMAN	9	-2.375	5.08963e-05
Q16531	DDB1	DNA damage-binding protein 1	DDB1_HUMAN	15	-1.5093	7.11771e-06
O00273	DFFA	DNA fragmentation factor subunit alpha	DFFA_HUMAN	4	-2.07635	4.26421e-05
P43246	MSH2	DNA mismatch repair protein Msh2	MSH2_HUMAN	5	-1.68706	6.05305e-05
P49005	POLD2	DNA polymerase delta subunit 2	DPOD2_HUMAN	2	-1.73048	0.0225495
Q15054	POLD3	DNA polymerase delta subunit 3	DPOD3_HUMAN	3	-1.62668	0.00207558
Q9NRF9	POLE3	DNA polymerase epsilon subunit 3	DPOE3_HUMAN	2	-1.64975	1.15186e-05
P49736	MCM2	DNA replication licensing factor MCM2	MCM2_HUMAN	4	-1.77942	5.76718e-06
P25205	MCM3	DNA replication licensing factor MCM3	MCM3_HUMAN	10	-1.89238	0.0139683
P33991	MCM4	DNA replication licensing factor MCM4	MCM4_HUMAN	9	-4.56801	1.0381e-07
P33992	MCM5	DNA replication licensing factor MCM5	MCM5_HUMAN	9	-1.6889	6.86881e-06
Q14566	MCM6	DNA replication licensing factor MCM6	MCM6_HUMAN	10	-1.86	2.5881e-05
P33993	MCM7	DNA replication licensing factor MCM7	MCM7_HUMAN	6	-3.1647	0.00104147
P11388	TOP2A	DNA topoisomerase 2-alpha	TOP2A_HUMAN	14	-5.33239	8.58879e-08
Q02880	TOP2B	DNA topoisomerase 2-beta	TOP2B_HUMAN	24	-1.37215	0.000146043
P27695	APEX1	DNA-(apurinic or apyrimidinic site) endonuclease	APEX1_HUMAN	5	-1.3521	6.16447e-09
Q01826	SATB1	DNA-binding protein SATB1	SATB1_HUMAN	4	-7.15474	4.44976e-08
P52435	POLR2J	DNA-directed RNA polymerase II subunit RPB11-a	RPB11_HUMAN	3	-1.78915	0.00242923
P0DPB6	POLR1D	DNA-directed RNA polymerases I and III subunit RPAC2	RPAC2_HUMAN	2	-1.52001	8.26498e-05
Q96EY1	DNAJA3	DnaJ homolog subfamily A member 3, mitochondrial	DNJA3_HUMAN	3	-2.32841	0.00394213
P25685	DNAJB1	DnaJ homolog subfamily B member 1	DNJB1_HUMAN	5	-1.48256	0.000377618
Q9NVH1	DNAJC11	DnaJ homolog subfamily C member 11	DJC11_HUMAN	6	-1.46759	4.35223e-05
O75937	DNAJC8	DnaJ homolog subfamily C member 8	DNJC8_HUMAN	5	-1.40557	0.00732443
O60762	DPM1	Dolichol-phosphate mannosyltransferase subunit 1	DPM1_HUMAN	4	-1.56602	0.0108072
P04843	RPN1	Dolichyl-diphosphooligosaccharide--protein glycosyltransferase subunit 1	RPN1_HUMAN	18	-1.5036	0.000220085
Q8TCJ2	STT3B	Dolichyl-diphosphooligosaccharide--protein glycosyltransferase subunit STT3B	STT3B_HUMAN	4	-1.57714	0.000965753
Q9Y673	ALG5	Dolichyl-phosphate beta-glucosyltransferase	ALG5_HUMAN	5	-2.39997	1.59309e-06
O60216	RAD21	Double-strand-break repair protein rad21 homolog	RAD21_HUMAN	6	-1.46096	0.0106839
Q9UJU6	DBNL	Drebrin-like protein	DBNL_HUMAN	9	-1.82074	2.93327e-06
O75935	DCTN3	Dynactin subunit 3	DCTN3_HUMAN	3	-1.8083	5.66473e-05
P50570	DNM2	Dynamin-2	DYN2_HUMAN	13	-2.70218	8.58879e-08
O95834	EML2	Echinoderm microtubule-associated protein-like 2	EMAL2_HUMAN	3	-2.81318	0.000110721
Q9GZT9	EGLN1	Egl nine homolog 1	EGLN1_HUMAN	3	-1.38172	0.00783547
Q15717	ELAVL1	ELAV-like protein 1	ELAV1_HUMAN	7	-2.48028	0.000624425
P38117	ETFB	Electron transfer flavoprotein subunit beta	ETFB_HUMAN	6	-2.03852	0.000138643
P13639	EEF2	Elongation factor 2	EF2_HUMAN	27	-1.92596	0.00306201
O95163	ELP1	Elongator complex protein 1	ELP1_HUMAN	9	-1.57022	0.000163167
Q6PCB8	EMB	Embigin	EMB_HUMAN	3	-1.48448	0.000268279
Q9UI08	EVL	Ena/VASP-like protein	EVL_HUMAN	5	-2.69868	4.3304e-06
Q99961	SH3GL1	Endophilin-A2	SH3G1_HUMAN	6	-1.90607	3.96214e-07
Q96DZ1	ERLEC1	Endoplasmic reticulum lectin 1	ERLEC_HUMAN	4	-1.44658	0.000931267
Q7Z2K6	ERMP1	Endoplasmic reticulum metallopeptidase 1	ERMP1_HUMAN	4	-3.62125	7.65923e-05
Q53H82	LACTB2	Endoribonuclease LACTB2	LACB2_HUMAN	6	-1.44588	0.0106883
O60869	EDF1	Endothelial differentiation-related factor 1	EDF1_HUMAN	4	-2.12656	2.21696e-05
Q92556	ELMO1	Engulfment and cell motility protein 1	ELMO1_HUMAN	10	-2.32026	1.22331e-05
Q9UHY7	ENOPH1	Enolase-phosphatase E1	ENOPH_HUMAN	5	-2.34139	8.46414e-07
P07099	EPHX1	Epoxide hydrolase 1	HYEP_HUMAN	6	-1.73979	0.00017061
Q9Y6I3	EPN1	Epsin-1	EPN1_HUMAN	2	-1.9863	0.000253647
Q8NBQ5	HSD17B11	Estradiol 17-beta-dehydrogenase 11	DHB11_HUMAN	8	-1.47537	0.00183875
Q9NTX5	ECHDC1	Ethylmalonyl-CoA decarboxylase	ECHD1_HUMAN	7	-1.7553	0.00270207
Q14240	EIF4A2	Eukaryotic initiation factor 4A-II	IF4A2_HUMAN	6	-1.58565	0.00547986
P15170	GSPT1	Eukaryotic peptide chain release factor GTP-binding subunit ERF3A	ERF3A_HUMAN	10	-2.0009	6.36523e-06
P47813	EIF1AX	Eukaryotic translation initiation factor 1A, X-chromosomal	IF1AX_HUMAN	4	-1.44289	4.46021e-06
P05198	EIF2S1	Eukaryotic translation initiation factor 2 subunit 1	IF2A_HUMAN	6	-1.66117	0.000979323
P41091	EIF2S3	Eukaryotic translation initiation factor 2 subunit 3	IF2G_HUMAN	9	-1.5658	0.000765652
B5ME19;Q99613	EIF3CL;EIF3C	Eukaryotic translation initiation factor 3 subunit C-like protein;Eukaryotic translation initiation factor 3 subunit C	EIFCL_HUMAN;EIF3C_HUMAN	11	-1.51477	0.00565918
P60228	EIF3E	Eukaryotic translation initiation factor 3 subunit E	EIF3E_HUMAN	6	-2.01259	5.23085e-05
Q13347	EIF3I	Eukaryotic translation initiation factor 3 subunit I	EIF3I_HUMAN	6	-1.68878	0.00329327
Q9UBQ5	EIF3K	Eukaryotic translation initiation factor 3 subunit K	EIF3K_HUMAN	4	-1.90065	1.04223e-05
Q7L2H7	EIF3M	Eukaryotic translation initiation factor 3 subunit M	EIF3M_HUMAN	5	-3.79923	5.76718e-06
Q04637	EIF4G1	Eukaryotic translation initiation factor 4 gamma 1	IF4G1_HUMAN	21	-1.3816	0.00642054
O43432	EIF4G3	Eukaryotic translation initiation factor 4 gamma 3	IF4G3_HUMAN	8	-1.9174	0.000266877
P06730	EIF4E	Eukaryotic translation initiation factor 4E	IF4E_HUMAN	4	-1.67115	8.3623e-08
Q15056	EIF4H	Eukaryotic translation initiation factor 4H	IF4H_HUMAN	2	-1.38065	0.0446816
P63241	EIF5A	Eukaryotic translation initiation factor 5A-1	IF5A1_HUMAN	7	-1.61688	0.00219876
Q96A65	EXOC4	Exocyst complex component 4	EXOC4_HUMAN	4	-1.5949	0.0011092
Q96B26	EXOSC8	Exosome complex component RRP43	EXOS8_HUMAN	3	-2.4431	0.000196135
Q9C0E2	XPO4	Exportin-4	XPO4_HUMAN	6	-1.99761	0.0207614
O43592	XPOT	Exportin-T	XPOT_HUMAN	5	-3.11784	5.39147e-07
A0FGR8	ESYT2	Extended synaptotagmin-2	ESYT2_HUMAN	4	-2.51621	0.0006873
Q16610	ECM1	Extracellular matrix protein 1	ECM1_HUMAN	5	-1.86096	2.44553e-05
Q9Y5B9	SUPT16H	FACT complex subunit SPT16	SP16H_HUMAN	20	-1.522	0.000111988
P47755	CAPZA2	F-actin-capping protein subunit alpha-2	CAZA2_HUMAN	8	-1.81677	2.6447e-05
Q96AE4	FUBP1	Far upstream element-binding protein 1	FUBP1_HUMAN	10	-1.91389	1.49079e-05
Q92945	KHSRP	Far upstream element-binding protein 2	FUBP2_HUMAN	7	-1.55283	5.87641e-09
P14324	FDPS	Farnesyl pyrophosphate synthase	FPPS_HUMAN	2	-8.59662	3.47416e-06
Q9UNN5	FAF1	FAS-associated factor 1	FAF1_HUMAN	5	-2.40922	2.04929e-08
P49327	FASN	Fatty acid synthase	FAS_HUMAN	21	-1.47801	2.95454e-05
Q01469	FABP5	Fatty acid-binding protein 5	FABP5_HUMAN	8	-1.72478	1.09978e-05
Q8WVX9	FAR1	Fatty acyl-CoA reductase 1	FACR1_HUMAN	4	-1.65563	0.000299487
Q9Y297	BTRC	F-box/WD repeat-containing protein 1A	FBW1A_HUMAN	2	-2.16801	0.000252542
Q9BZK7	TBL1XR1	F-box-like/WD repeat-containing protein TBL1XR1	TBL1R_HUMAN	7	-2.09455	7.98109e-06
Q4L180	FILIP1L	Filamin A-interacting protein 1-like	FIL1L_HUMAN	2	-2.72799	0.00119272
O75369	FLNB	Filamin-B	FLNB_HUMAN	40	-1.59202	3.77513e-08
P39748	FEN1	Flap endonuclease 1	FEN1_HUMAN	7	-1.38818	0.00701432
Q14254	FLOT2	Flotillin-2	FLOT2_HUMAN	8	-2.48235	1.21892e-05
Q13642	FHL1	Four and a half LIM domains protein 1	FHL1_HUMAN	7	-3.47945	1.19499e-05
P51114	FXR1	Fragile X mental retardation syndrome-related protein 1	FXR1_HUMAN	4	-1.48116	0.0011097
P09467	FBP1	Fructose-1,6-bisphosphatase 1	F16P1_HUMAN	4	-1.63967	0.00351576
P07954	FH	Fumarate hydratase, mitochondrial	FUMH_HUMAN	14	-2.37743	8.54683e-05
P16930	FAH	Fumarylacetoacetase	FAAA_HUMAN	4	-1.7184	5.50761e-07
Q9BWH2	FUNDC2	FUN14 domain-containing protein 2	FUND2_HUMAN	3	-3.29182	1.2703e-06
Q5JSP0	FGD3	FYVE, RhoGEF and PH domain-containing protein 3	FGD3_HUMAN	5	-1.3643	0.000822518
Q8N954	GPATCH11	G patch domain-containing protein 11	GPT11_HUMAN	2	-1.6432	3.3507e-06
Q96C23	GALM	Galactose mutarotase	GALM_HUMAN	4	-2.0389	5.56111e-05
P09382	LGALS1	Galectin-1	LEG1_HUMAN	4	-10.6978	1.60931e-07
Q8WW33	GTSF1	Gametocyte-specific factor 1	GTSF1_HUMAN	2	-3.62724	1.16149e-07
P60520	GABARAPL2	Gamma-aminobutyric acid receptor-associated protein-like 2	GBRL2_HUMAN	2	-2.81964	0.00211786
Q92820	GGH	Gamma-glutamyl hydrolase	GGH_HUMAN	6	-1.50053	0.014529
Q13630	GFUS	GDP-L-fucose synthase	FCL_HUMAN	6	-2.59205	0.000574689
P06396	GSN	Gelsolin	GELS_HUMAN	7	-1.69845	6.16447e-09
P35269	GTF2F1	General transcription factor IIF subunit 1	T2FA_HUMAN	2	-1.49822	0.000163167
P78347	GTF2I	General transcription factor II-I	GTF2I_HUMAN	13	-1.60922	4.57147e-07
P53609	PGGT1B	Geranylgeranyl transferase type-1 subunit beta	PGTB1_HUMAN	2	-1.37063	0.000174811
P06744	GPI	Glucose-6-phosphate isomerase	G6PI_HUMAN	14	-2.19442	0.00108328
P49448	GLUD2	Glutamate dehydrogenase 2, mitochondrial	DHE4_HUMAN	2	-1.67515	0.000696045
P48506	GCLC	Glutamate--cysteine ligase catalytic subunit	GSH1_HUMAN	12	-1.9021	2.92473e-05
P07203	GPX1	Glutathione peroxidase 1	GPX1_HUMAN	2	-1.40961	1.54222e-05
P09488	GSTM1	Glutathione S-transferase Mu 1	GSTM1_HUMAN	7	-2.28649	2.18562e-06
P21266	GSTM3	Glutathione S-transferase Mu 3	GSTM3_HUMAN	6	-1.44795	0.000930937
P09211	GSTP1	Glutathione S-transferase P	GSTP1_HUMAN	6	-1.43699	4.04706e-05
P48637	GSS	Glutathione synthetase	GSHB_HUMAN	6	-2.0146	1.09924e-06
P50440	GATM	Glycine amidinotransferase, mitochondrial	GATM_HUMAN	4	-3.17979	0.00012331
P35573	AGL	Glycogen debranching enzyme	GDE_HUMAN	5	-1.76998	0.00586385
P06737	PYGL	Glycogen phosphorylase, liver form	PYGL_HUMAN	17	-1.73862	5.34983e-09
P46976	GYG1	Glycogenin-1	GLYG_HUMAN	5	-2.51572	0.000822968
Q9UBQ7	GRHPR	Glyoxylate reductase/hydroxypyruvate reductase	GRHPR_HUMAN	4	-1.66537	0.00157792
Q9P2T1	GMPR2	GMP reductase 2	GMPR2_HUMAN	3	-2.48827	4.35223e-05
P49915	GMPS	GMP synthase [glutamine-hydrolyzing]	GUAA_HUMAN	12	-2.0008	0.000765415
Q9HD26	GOPC	Golgi-associated PDZ and coiled-coil motif-containing protein	GOPC_HUMAN	5	-1.953	0.000258058
Q9NX62	BPNT2	Golgi-resident adenosine 3',5'-bisphosphate 3'-phosphatase	IMPA3_HUMAN	3	-1.87665	0.000607616
Q92643	PIGK	GPI-anchor transamidase	GPI8_HUMAN	2	-1.4345	0.0005005
Q6IC98	GRAMD4	GRAM domain-containing protein 4	GRAM4_HUMAN	2	-1.46946	0.00221404
Q6Y7W6	GIGYF2	GRB10-interacting GYF protein 2	GGYF2_HUMAN	5	-2.50947	0.00021648
P01116	KRAS	GTPase KRas	RASK_HUMAN	3	-1.54778	0.020876
P01111	NRAS	GTPase NRas	RASN_HUMAN	6	-2.13384	7.80915e-08
P62826	RAN	GTP-binding nuclear protein Ran	RAN_HUMAN	5	-1.37361	7.80948e-06
O00178	GTPBP1	GTP-binding protein 1	GTPB1_HUMAN	4	-2.05497	0.0106805
Q15382	RHEB	GTP-binding protein Rheb	RHEB_HUMAN	3	-1.78983	0.000360239
Q9UKW4	VAV3	Guanine nucleotide exchange factor VAV3	VAV3_HUMAN	7	-1.60391	0.000238191
P04899	GNAI2	Guanine nucleotide-binding protein G(i) subunit alpha-2	GNAI2_HUMAN	2	-1.60048	0.000525919
P50151	GNG10	Guanine nucleotide-binding protein G(I)/G(S)/G(O) subunit gamma-10	GBG10_HUMAN	3	-1.53826	0.000331596
P63218	GNG5	Guanine nucleotide-binding protein G(I)/G(S)/G(O) subunit gamma-5	GBG5_HUMAN	2	-1.98274	0.00038196
P50148	GNAQ	Guanine nucleotide-binding protein G(q) subunit alpha	GNAQ_HUMAN	4	-1.36142	0.0003378
Q16774	GUK1	Guanylate kinase	KGUA_HUMAN	2	-1.71741	3.68797e-08
Q9NY12	GAR1	H/ACA ribonucleoprotein complex subunit 1	GAR1_HUMAN	2	-1.92311	0.00800037
Q9NPE3	NOP10	H/ACA ribonucleoprotein complex subunit 3	NOP10_HUMAN	2	-2.2712	0.000294925
Q9Y450	HBS1L	HBS1-like protein	HBS1L_HUMAN	9	-1.45998	0.00198042
Q9H583	HEATR1	HEAT repeat-containing protein 1	HEAT1_HUMAN	10	-1.66188	0.000166873
P0DMV8;P0DMV9	HSPA1A;HSPA1B	Heat shock 70 kDa protein 1A;Heat shock 70 kDa protein 1B	HS71A_HUMAN;HS71B_HUMAN	18	-1.47497	6.01926e-07
Q92598	HSPH1	Heat shock protein 105 kDa	HS105_HUMAN	22	-1.58447	3.99968e-07
P07900	HSP90AA1	Heat shock protein HSP 90-alpha	HS90A_HUMAN	17	-1.44086	0.0243058
P14317	HCLS1	Hematopoietic lineage cell-specific protein	HCLS1_HUMAN	11	-1.37966	6.14674e-06
Q9Y5Z4	HEBP2	Heme-binding protein 2	HEBP2_HUMAN	5	-2.33378	5.39406e-05
P09651;Q32P51	HNRNPA1;HNRNPA1L2	Heterogeneous nuclear ribonucleoprotein A1;Heterogeneous nuclear ribonucleoprotein A1-like 2	ROA1_HUMAN;RA1L2_HUMAN	5	-2.57105	7.51063e-05
P51991	HNRNPA3	Heterogeneous nuclear ribonucleoprotein A3	ROA3_HUMAN	8	-1.47584	0.034611
P61978	HNRNPK	Heterogeneous nuclear ribonucleoprotein K	HNRPK_HUMAN	7	-1.38936	0.000198792
Q8WVV9	HNRNPLL	Heterogeneous nuclear ribonucleoprotein L-like	HNRLL_HUMAN	7	-1.3499	6.40104e-05
P22626	HNRNPA2B1	Heterogeneous nuclear ribonucleoproteins A2/B1	ROA2_HUMAN	8	-2.69053	2.40922e-06
P19367	HK1	Hexokinase-1	HXK1_HUMAN	5	-1.48765	3.62667e-05
P30273	FCER1G	High affinity immunoglobulin epsilon receptor subunit gamma	FCERG_HUMAN	2	-1.90322	7.7347e-08
P09429	HMGB1	High mobility group protein B1	HMGB1_HUMAN	6	-1.80844	5.4718e-05
P26583	HMGB2	High mobility group protein B2	HMGB2_HUMAN	4	-1.55581	0.000226131
O15347	HMGB3	High mobility group protein B3	HMGB3_HUMAN	5	-1.53882	4.24481e-05
P37235	HPCAL1	Hippocalcin-like protein 1	HPCL1_HUMAN	8	-1.92364	1.2703e-06
P49773	HINT1	Histidine triad nucleotide-binding protein 1	HINT1_HUMAN	4	-4.19513	5.86206e-05
P12081	HARS1	Histidine--tRNA ligase, cytoplasmic	HARS1_HUMAN	9	-3.06841	0.000453837
O00422	SAP18	Histone deacetylase complex subunit SAP18	SAP18_HUMAN	4	-1.44756	1.69149e-05
P0C0S8;P20671;Q16777;Q6FI13;Q96KK5;Q99878;Q9BTM1	H2AC11;H2AC7;H2AC20;H2AC18;H2AC12;H2AC14;H2AJ	Histone H2A type 1;Histone H2A type 1-D;Histone H2A type 2-C;Histone H2A type 2-A;Histone H2A type 1-H;Histone H2A type 1-J;Histone H2A.J	H2A1_HUMAN;H2A1D_HUMAN;H2A2C_HUMAN;H2A2A_HUMAN;H2A1H_HUMAN;H2A1J_HUMAN;H2AJ_HUMAN	2	-8.91602	6.89199e-07
P06899;Q16778	H2BC11;H2BC21	Histone H2B type 1-J;Histone H2B type 2-E	H2B1J_HUMAN;H2B2E_HUMAN	3	-5.38307	3.90096e-05
Q09028	RBBP4	Histone-binding protein RBBP4	RBBP4_HUMAN	5	-1.68576	4.37417e-05
Q16576	RBBP7	Histone-binding protein RBBP7	RBBP7_HUMAN	4	-1.51818	1.77839e-05
P04233	CD74	HLA class II histocompatibility antigen gamma chain	HG2A_HUMAN	2	-2.97178	1.4955e-06
P51610	HCFC1	Host cell factor 1	HCFC1_HUMAN	11	-1.92866	3.6946e-05
Q14520	HABP2	Hyaluronan-binding protein 2	HABP2_HUMAN	2	-1.70579	1.35211e-05
P35914	HMGCL	Hydroxymethylglutaryl-CoA lyase, mitochondrial	HMGCL_HUMAN	7	-1.52637	0.00104397
P52292	KPNA2	Importin subunit alpha-1	IMA1_HUMAN	4	-5.86018	1.20725e-05
O00505	KPNA3	Importin subunit alpha-4	IMA4_HUMAN	7	-1.87806	0.00114819
O95373	IPO7	Importin-7	IPO7_HUMAN	8	-1.72175	0.000580688
Q96P70	IPO9	Importin-9	IPO9_HUMAN	6	-1.37147	0.000502327
O14920	IKBKB	Inhibitor of nuclear factor kappa-B kinase subunit beta	IKKB_HUMAN	7	-1.43936	0.000978095
O43314	PPIP5K2	Inositol hexakisphosphate and diphosphoinositol-pentakisphosphate kinase 2	VIP2_HUMAN	8	-1.37208	0.000136134
Q9Y6M1	IGF2BP2	Insulin-like growth factor 2 mRNA-binding protein 2	IF2B2_HUMAN	7	-2.46893	3.47961e-06
Q16270	IGFBP7	Insulin-like growth factor-binding protein 7	IBP7_HUMAN	4	-1.6342	0.000532305
Q9Y287	ITM2B	Integral membrane protein 2B	ITM2B_HUMAN	2	-2.44214	0.000606325
P13612	ITGA4	Integrin alpha-4	ITA4_HUMAN	9	-3.5692	0.000366068
P20701	ITGAL	Integrin alpha-L	ITAL_HUMAN	9	-1.52787	0.00885703
P18084	ITGB5	Integrin beta-5	ITB5_HUMAN	6	-1.53976	0.00268623
P26010	ITGB7	Integrin beta-7	ITB7_HUMAN	2	-1.82565	0.0020478
Q9H0C8	ILKAP	Integrin-linked kinase-associated serine/threonine phosphatase 2C	ILKAP_HUMAN	4	-2.99955	0.000629954
Q7Z5L9	IRF2BP2	Interferon regulatory factor 2-binding protein 2	I2BP2_HUMAN	6	-2.15582	1.15186e-05
Q12905	ILF2	Interleukin enhancer-binding factor 2	ILF2_HUMAN	7	-3.50665	0.000313541
Q27J81	INF2	Inverted formin-2	INF2_HUMAN	6	-1.57694	0.00161568
P26440	IVD	Isovaleryl-CoA dehydrogenase, mitochondrial	IVD_HUMAN	6	-1.45726	6.09395e-05
Q9UK76	JPT1	Jupiter microtubule associated homolog 1	JUPI1_HUMAN	2	-1.81481	0.0079349
Q9H910	JPT2	Jupiter microtubule associated homolog 2	JUPI2_HUMAN	3	-3.68161	1.70382e-06
Q99661	KIF2C	Kinesin-like protein KIF2C	KIF2C_HUMAN	4	-3.49648	3.02341e-07
Q8NBT2	SPC24	Kinetochore protein Spc24	SPC24_HUMAN	2	-1.79076	0.00276233
Q13601	KRR1	KRR1 small subunit processome component homolog	KRR1_HUMAN	5	-1.39996	0.00192803
Q04760	GLO1	Lactoylglutathione lyase	LGUL_HUMAN	7	-1.78479	5.04991e-07
P42166	TMPO	Lamina-associated polypeptide 2, isoform alpha	LAP2A_HUMAN	10	-1.56768	9.17974e-07
Q9NRN7	AASDHPPT	L-aminoadipate-semialdehyde dehydrogenase-phosphopantetheinyl transferase	ADPPT_HUMAN	2	-1.46205	0.00813833
Q4G0J3	LARP7	La-related protein 7	LARP7_HUMAN	9	-2.1989	3.77513e-08
Q9H9A6	LRRC40	Leucine-rich repeat-containing protein 40	LRC40_HUMAN	4	-1.48717	0.000217129
Q8N1G4	LRRC47	Leucine-rich repeat-containing protein 47	LRC47_HUMAN	5	-1.90813	0.000353535
Q8N9N7	LRRC57	Leucine-rich repeat-containing protein 57	LRC57_HUMAN	4	-2.17482	0.00020566
Q6GTX8	LAIR1	Leukocyte-associated immunoglobulin-like receptor 1	LAIR1_HUMAN	2	-1.36785	0.000628194
P16150	SPN	Leukosialin	LEUK_HUMAN	2	-2.89284	0.000650755
P09960	LTA4H	Leukotriene A-4 hydrolase	LKHA4_HUMAN	18	-1.84633	2.04929e-08
Q9UHB6	LIMA1	LIM domain and actin-binding protein 1	LIMA1_HUMAN	4	-1.8525	0.000467814
Q9Y679	AUP1	Lipid droplet-regulating VLDL assembly factor AUP1	AUP1_HUMAN	3	-2.02419	0.000197688
P36776	LONP1	Lon protease homolog, mitochondrial	LONM_HUMAN	8	-1.86177	8.46971e-07
O60488	ACSL4	Long-chain-fatty-acid--CoA ligase 4	ACSL4_HUMAN	11	-2.08155	0.000311035
P12318	FCGR2A	Low affinity immunoglobulin gamma Fc region receptor II-a	FCG2A_HUMAN	3	-5.2324	3.80815e-05
Q96KB5	PBK	Lymphokine-activated killer T-cell-originated protein kinase	TOPK_HUMAN	5	-1.55184	8.18994e-05
O75164	KDM4A	Lysine-specific demethylase 4A	KDM4A_HUMAN	4	-1.60324	0.0043564
O60341	KDM1A	Lysine-specific histone demethylase 1A	KDM1A_HUMAN	5	-3.07653	7.18368e-09
Q7L5N7	LPCAT2	Lysophosphatidylcholine acyltransferase 2	PCAT2_HUMAN	7	-1.71093	8.38475e-05
Q5VWZ2	LYPLAL1	Lysophospholipase-like protein 1	LYPL1_HUMAN	3	-4.09746	4.9487e-06
Q96N66	MBOAT7	Lysophospholipid acyltransferase 7	MBOA7_HUMAN	2	-4.71208	2.01361e-08
P04062	GBA	Lysosomal acid glucosylceramidase	GLCM_HUMAN	3	-1.9667	0.00642054
P10619	CTSA	Lysosomal protective protein	PPGB_HUMAN	3	-2.20064	3.68073e-06
P42785	PRCP	Lysosomal Pro-X carboxypeptidase	PCP_HUMAN	3	-3.24658	0.00117236
P61626	LYZ	Lysozyme C	LYSC_HUMAN	2	-11.6452	1.14094e-05
P07333	CSF1R	Macrophage colony-stimulating factor 1 receptor	CSF1R_HUMAN	5	-3.24375	0.00114533
Q14165	MLEC	Malectin	MLEC_HUMAN	7	-1.7831	0.000530345
Q96IJ6	GMPPA	Mannose-1-phosphate guanyltransferase alpha	GMPPA_HUMAN	2	-1.60739	0.00029027
Q9Y5P6	GMPPB	Mannose-1-phosphate guanyltransferase beta	GMPPB_HUMAN	2	-2.60167	1.88716e-05
P34949	MPI	Mannose-6-phosphate isomerase	MPI_HUMAN	5	-2.08781	0.000497897
P49137	MAPKAPK2	MAP kinase-activated protein kinase 2	MAPK2_HUMAN	7	-1.37877	1.51975e-05
Q9NZD8	SPG21	Maspardin	SPG21_HUMAN	3	-1.67843	0.00125521
P50281	MMP14	Matrix metalloproteinase-14	MMP14_HUMAN	7	-2.0431	6.15592e-05
Q9NZL9	MAT2B	Methionine adenosyltransferase 2 subunit beta	MAT2B_HUMAN	4	-1.97441	6.21591e-07
P56192	MARS1	Methionine--tRNA ligase, cytoplasmic	SYMC_HUMAN	6	-1.51812	5.6061e-05
Q9HCC0	MCCC2	Methylcrotonoyl-CoA carboxylase beta chain, mitochondrial	MCCB_HUMAN	7	-1.77674	0.000795856
Q96GX9	APIP	Methylthioribulose-1-phosphate dehydratase	MTNB_HUMAN	3	-1.58771	0.0221348
Q5XKP0	MICOS13	MICOS complex subunit MIC13	MIC13_HUMAN	3	-2.28249	0.000256556
Q9NX63	CHCHD3	MICOS complex subunit MIC19	MIC19_HUMAN	6	-1.45907	0.00599923
Q6UXV4	APOOL	MICOS complex subunit MIC27	MIC27_HUMAN	7	-1.55263	3.01258e-05
Q9UPN3	MACF1	Microtubule-actin cross-linking factor 1, isoforms 1/2/3/5	MACF1_HUMAN	37	-2.05435	0.000175558
Q15555	MAPRE2	Microtubule-associated protein RP/EB family member 2	MARE2_HUMAN	4	-2.02531	0.00507392
Q7Z434	MAVS	Mitochondrial antiviral-signaling protein	MAVS_HUMAN	4	-1.44919	0.00274124
O43772	SLC25A20	Mitochondrial carnitine/acylcarnitine carrier protein	MCAT_HUMAN	4	-1.55843	0.000147583
Q9UBX3	SLC25A10	Mitochondrial dicarboxylate carrier	DIC_HUMAN	3	-1.73699	0.00417357
P62072	TIMM10	Mitochondrial import inner membrane translocase subunit Tim10	TIM10_HUMAN	3	-3.19047	0.000127
Q9Y5L4	TIMM13	Mitochondrial import inner membrane translocase subunit Tim13	TIM13_HUMAN	3	-1.86721	7.75319e-05
Q9Y5J7	TIMM9	Mitochondrial import inner membrane translocase subunit Tim9	TIM9_HUMAN	4	-1.86574	2.37413e-07
O96008	TOMM40	Mitochondrial import receptor subunit TOM40 homolog	TOM40_HUMAN	3	-1.5198	6.2947e-06
Q8N4H5	TOMM5	Mitochondrial import receptor subunit TOM5 homolog	TOM5_HUMAN	2	-1.47372	0.000410969
O94826	TOMM70	Mitochondrial import receptor subunit TOM70	TOM70_HUMAN	9	-2.45082	4.81911e-07
Q8IXI2	RHOT1	Mitochondrial Rho GTPase 1	MIRO1_HUMAN	3	-1.659	0.00103804
Q16539	MAPK14	Mitogen-activated protein kinase 14	MK14_HUMAN	3	-2.99136	8.56565e-05
P45984	MAPK9	Mitogen-activated protein kinase 9	MK09_HUMAN	3	-2.61567	0.000154776
P53985	SLC16A1	Monocarboxylate transporter 1	MOT1_HUMAN	3	-1.65412	7.69584e-05
P08571	CD14	Monocyte differentiation antigen CD14	CD14_HUMAN	2	-2.75114	0.00796216
Q9UBU8	MORF4L1	Mortality factor 4-like protein 1	MO4L1_HUMAN	3	-2.81941	8.25024e-05
Q9UKD2	MRTO4	mRNA turnover protein 4 homolog	MRT4_HUMAN	6	-2.38137	7.08361e-07
Q9BQG0	MYBBP1A	Myb-binding protein 1A	MBB1A_HUMAN	6	-1.94992	3.41215e-06
P41218	MNDA	Myeloid cell nuclear differentiation antigen	MNDA_HUMAN	13	-1.40597	0.00114819
P20138	CD33	Myeloid cell surface antigen CD33	CD33_HUMAN	3	-3.08135	0.000207324
Q06413	MEF2C	Myocyte-specific enhancer factor 2C	MEF2C_HUMAN	2	-3.96499	1.07887e-07
O14950;P19105;P24844	MYL12B;MYL12A;MYL9	Myosin regulatory light chain 12B;Myosin regulatory light chain 12A;Myosin regulatory light polypeptide 9	ML12B_HUMAN;ML12A_HUMAN;MYL9_HUMAN	3	-3.82034	0.000194941
Q8NCE2	MTMR14	Myotubularin-related protein 14	MTMRE_HUMAN	3	-1.64962	0.000117534
Q86U44	METTL3	N6-adenosine-methyltransferase catalytic subunit	MTA70_HUMAN	5	-1.54351	1.21242e-05
P15586	GNS	N-acetylglucosamine-6-sulfatase	GNS_HUMAN	4	-3.40517	2.60591e-06
Q8NFW8	CMAS	N-acylneuraminate cytidylyltransferase	NEUA_HUMAN	7	-1.90046	1.40379e-07
Q8NCW5	NAXE	NAD(P)H-hydrate epimerase	NNRE_HUMAN	4	-2.81631	4.03289e-10
P23368	ME2	NAD-dependent malic enzyme, mitochondrial	MAOM_HUMAN	7	-1.82913	5.47955e-05
O95167	NDUFA3	NADH dehydrogenase [ubiquinone] 1 alpha subcomplex subunit 3	NDUA3_HUMAN	3	-1.71829	0.000344764
Q16795	NDUFA9	NADH dehydrogenase [ubiquinone] 1 alpha subcomplex subunit 9, mitochondrial	NDUA9_HUMAN	4	-3.74374	1.27355e-05
O96000	NDUFB10	NADH dehydrogenase [ubiquinone] 1 beta subcomplex subunit 10	NDUBA_HUMAN	5	-2.63297	1.4568e-05
Q9Y6M9	NDUFB9	NADH dehydrogenase [ubiquinone] 1 beta subcomplex subunit 9	NDUB9_HUMAN	4	-1.8357	0.000165849
P49821	NDUFV1	NADH dehydrogenase [ubiquinone] flavoprotein 1, mitochondrial	NDUV1_HUMAN	2	-1.49739	0.000953967
Q9UHQ9	CYB5R1	NADH-cytochrome b5 reductase 1	NB5R1_HUMAN	4	-1.46375	0.0205851
P28331	NDUFS1	NADH-ubiquinone oxidoreductase 75 kDa subunit, mitochondrial	NDUS1_HUMAN	10	-5.06152	0.000263563
P48163	ME1	NADP-dependent malic enzyme	MAOX_HUMAN	6	-2.64395	8.99237e-05
P22570	FDXR	NADPH:adrenodoxin oxidoreductase, mitochondrial	ADRO_HUMAN	2	-1.38506	0.0147708
E9PAV3;Q13765	NACA	Nascent polypeptide-associated complex subunit alpha, muscle-specific form;Nascent polypeptide-associated complex subunit alpha	NACAM_HUMAN;NACA_HUMAN	4	-2.22276	2.04929e-08
Q15843	NEDD8	NEDD8	NEDD8_HUMAN	2	-8.70202	1.91925e-07
Q92686	NRGN	Neurogranin	NEUG_HUMAN	2	-5.35962	2.89996e-06
Q14697	GANAB	Neutral alpha-glucosidase AB	GANAB_HUMAN	5	-1.52023	3.21978e-07
Q9Y6K9	IKBKG	NF-kappa-B essential modulator	NEMO_HUMAN	5	-2.04051	2.034e-06
O15226	NKRF	NF-kappa-B-repressing factor	NKRF_HUMAN	7	-1.48494	0.00798421
P55769	SNU13	NHP2-like protein 1	NH2L1_HUMAN	3	-1.71576	0.00360833
Q9HAN9	NMNAT1	Nicotinamide/nicotinic acid mononucleotide adenylyltransferase 1	NMNA1_HUMAN	2	-1.43351	0.0285011
Q15233	NONO	Non-POU domain-containing octamer-binding protein	NONO_HUMAN	6	-1.48348	0.000943854
P61916	NPC2	NPC intracellular cholesterol transporter 2	NPC2_HUMAN	7	-2.16009	1.44387e-08
Q13469	NFATC2	Nuclear factor of activated T-cells, cytoplasmic 2	NFAC2_HUMAN	5	-3.56885	3.68161e-05
Q9Y266	NUDC	Nuclear migration protein nudC	NUDC_HUMAN	12	-1.38879	0.000144015
Q14980	NUMA1	Nuclear mitotic apparatus protein 1	NUMA1_HUMAN	21	-1.37712	0.000146393
Q8N1F7	NUP93	Nuclear pore complex protein Nup93	NUP93_HUMAN	9	-2.12245	0.00148853
Q9UHY1	NRBP1	Nuclear receptor-binding protein	NRBP_HUMAN	4	-1.60719	7.81544e-05
P61970	NUTF2	Nuclear transport factor 2	NTF2_HUMAN	3	-1.95418	0.00193461
Q9H1E3	NUCKS1	Nuclear ubiquitous casein and cyclin-dependent kinase substrate 1	NUCKS_HUMAN	3	-1.95106	1.00474e-09
Q9H8H0	NOL11	Nucleolar protein 11	NOL11_HUMAN	7	-1.6347	0.000289648
P17480	UBTF	Nucleolar transcription factor 1	UBF1_HUMAN	6	-1.94124	0.00760176
Q01085	TIAL1	Nucleolysin TIAR	TIAR_HUMAN	5	-2.47166	1.04223e-05
P15531	NME1	Nucleoside diphosphate kinase A	NDKA_HUMAN	5	-1.44772	1.30156e-06
P22392	NME2	Nucleoside diphosphate kinase B	NDKB_HUMAN	7	-3.12242	1.74442e-05
Q9NX40	OCIAD1	OCIA domain-containing protein 1	OCAD1_HUMAN	3	-2.26811	0.00112523
Q92882	OSTF1	Osteoclast-stimulating factor 1	OSTF1_HUMAN	6	-2.75799	0.000188396
Q8N573	OXR1	Oxidation resistance protein 1	OXR1_HUMAN	6	-1.36579	2.41496e-07
Q9BZF1	OSBPL8	Oxysterol-binding protein-related protein 8	OSBL8_HUMAN	6	-1.83884	8.60456e-06
Q96ST3	SIN3A	Paired amphipathic helix protein Sin3a	SIN3A_HUMAN	4	-1.37844	0.00165757
P50897	PPT1	Palmitoyl-protein thioesterase 1	PPT1_HUMAN	5	-1.76423	0.000832318
Q9NUJ1	ABHD10	Palmitoyl-protein thioesterase ABHD10, mitochondrial	ABHDA_HUMAN	5	-2.00147	9.39422e-08
Q99497	PARK7	Parkinson disease protein 7	PARK7_HUMAN	8	-1.41142	4.04221e-06
Q96HC4	PDLIM5	PDZ and LIM domain protein 5	PDLI5_HUMAN	6	-1.52592	0.00185117
P62937	PPIA	Peptidyl-prolyl cis-trans isomerase A	PPIA_HUMAN	7	-1.41704	6.25236e-05
P23284	PPIB	Peptidyl-prolyl cis-trans isomerase B	PPIB_HUMAN	9	-1.38382	0.00183907
Q9UNP9	PPIE	Peptidyl-prolyl cis-trans isomerase E	PPIE_HUMAN	8	-2.82366	0.000112967
P62942	FKBP1A	Peptidyl-prolyl cis-trans isomerase FKBP1A	FKB1A_HUMAN	3	-3.26841	3.6171e-06
P26885	FKBP2	Peptidyl-prolyl cis-trans isomerase FKBP2	FKBP2_HUMAN	4	-1.58773	7.69491e-06
Q00688	FKBP3	Peptidyl-prolyl cis-trans isomerase FKBP3	FKBP3_HUMAN	6	-1.63258	0.00481466
Q02790	FKBP4	Peptidyl-prolyl cis-trans isomerase FKBP4	FKBP4_HUMAN	13	-1.39686	4.68539e-06
Q14318	FKBP8	Peptidyl-prolyl cis-trans isomerase FKBP8	FKBP8_HUMAN	5	-7.48919	3.7219e-07
O43447	PPIH	Peptidyl-prolyl cis-trans isomerase H	PPIH_HUMAN	8	-1.48067	0.00135351
Q13526	PIN1	Peptidyl-prolyl cis-trans isomerase NIMA-interacting 1	PIN1_HUMAN	3	-1.50318	2.01053e-05
Q9H2H8	PPIL3	Peptidyl-prolyl cis-trans isomerase-like 3	PPIL3_HUMAN	3	-2.41841	0.000133355
Q8WUA2	PPIL4	Peptidyl-prolyl cis-trans isomerase-like 4	PPIL4_HUMAN	4	-1.48958	0.00428231
Q9Y3E5	PTRH2	Peptidyl-tRNA hydrolase 2, mitochondrial	PTH2_HUMAN	3	-2.3898	9.93267e-07
Q15154	PCM1	Pericentriolar material 1 protein	PCM1_HUMAN	19	-2.23612	3.50178e-08
O75381	PEX14	Peroxisomal membrane protein PEX14	PEX14_HUMAN	5	-1.3793	0.0185884
Q8WW12	PCNP	PEST proteolytic signal-containing nuclear protein	PCNP_HUMAN	4	-2.25484	2.12171e-05
Q00325	SLC25A3	Phosphate carrier protein, mitochondrial	MPCP_HUMAN	8	-2.30101	0.0349863
P27986	PIK3R1	Phosphatidylinositol 3-kinase regulatory subunit alpha	P85A_HUMAN	8	-1.54376	0.00525352
P48426	PIP4K2A	Phosphatidylinositol 5-phosphate 4-kinase type-2 alpha	PI42A_HUMAN	3	-2.44758	0.0018619
Q13492	PICALM	Phosphatidylinositol-binding clathrin assembly protein	PICAL_HUMAN	6	-2.70213	1.46159e-06
P48651	PTDSS1	Phosphatidylserine synthase 1	PTSS1_HUMAN	2	-1.78257	1.56564e-06
Q99570	PIK3R4	Phosphoinositide 3-kinase regulatory subunit 4	PI3R4_HUMAN	5	-1.67842	1.68304e-06
Q9HAB8	PPCS	Phosphopantothenate--cysteine ligase	PPCS_HUMAN	4	-1.51192	9.71189e-06
Q92508	PIEZO1	Piezo-type mechanosensitive ion channel component 1	PIEZ1_HUMAN	2	-1.89026	0.00104401
P36955	SERPINF1	Pigment epithelium-derived factor	PEDF_HUMAN	4	-1.71716	0.000672205
Q9H307	PNN	Pinin	PININ_HUMAN	10	-1.38462	7.60238e-05
P53801	PTTG1IP	Pituitary tumor-transforming gene 1 protein-interacting protein	PTTG_HUMAN	2	-3.19898	5.50621e-06
Q9BTY2	FUCA2	Plasma alpha-L-fucosidase	FUCO2_HUMAN	3	-1.53856	2.99228e-05
Q8NC51	SERBP1	Plasminogen activator inhibitor 1 RNA-binding protein	PAIRB_HUMAN	10	-2.18042	6.16447e-09
Q9H8W4	PLEKHF2	Pleckstrin homology domain-containing family F member 2	PKHF2_HUMAN	3	-1.58332	0.000943107
Q96QH2	PRAM1	PML-RARA-regulated adapter molecule 1	PRAM_HUMAN	13	-4.61137	7.69182e-05
P09874	PARP1	Poly [ADP-ribose] polymerase 1	PARP1_HUMAN	29	-1.9262	6.70458e-05
O95453	PARN	Poly(A)-specific ribonuclease PARN	PARN_HUMAN	9	-1.5651	0.00826498
Q15366	PCBP2	Poly(rC)-binding protein 2	PCBP2_HUMAN	5	-1.36482	0.00857388
Q9UHX1	PUF60	Poly(U)-binding-splicing factor PUF60	PUF60_HUMAN	13	-1.61638	7.80948e-06
O95758	PTBP3	Polypyrimidine tract-binding protein 3	PTBP3_HUMAN	4	-2.12473	0.00043445
P08397	HMBS	Porphobilinogen deaminase	HEM3_HUMAN	6	-2.5129	0.00034861
Q9UHV9	PFDN2	Prefoldin subunit 2	PFD2_HUMAN	3	-2.21861	1.5946e-05
Q99471	PFDN5	Prefoldin subunit 5	PFD5_HUMAN	6	-1.58661	1.50433e-07
O15212	PFDN6	Prefoldin subunit 6	PFD6_HUMAN	5	-1.3772	2.40922e-06
Q6UN15	FIP1L1	Pre-mRNA 3'-end-processing factor FIP1	FIP1_HUMAN	2	-1.57592	0.00312296
O60508	CDC40	Pre-mRNA-processing factor 17	PRP17_HUMAN	5	-2.23363	1.32106e-06
O75400	PRPF40A	Pre-mRNA-processing factor 40 homolog A	PR40A_HUMAN	11	-1.73934	2.31862e-05
O94906	PRPF6	Pre-mRNA-processing factor 6	PRP6_HUMAN	11	-1.43138	0.000195046
Q6P2Q9	PRPF8	Pre-mRNA-processing-splicing factor 8	PRP8_HUMAN	21	-1.44977	3.86589e-07
Q92620	DHX38	Pre-mRNA-splicing factor ATP-dependent RNA helicase PRP16	PRP16_HUMAN	6	-1.84028	0.000352487
Q9UHG3	PCYOX1	Prenylcysteine oxidase 1	PCYOX_HUMAN	5	-1.45847	0.000895834
P17844	DDX5	Probable ATP-dependent RNA helicase DDX5	DDX5_HUMAN	7	-2.49166	6.20427e-05
P26196	DDX6	Probable ATP-dependent RNA helicase DDX6	DDX6_HUMAN	6	-2.90392	1.67587e-05
Q9H7F0	ATP13A3	Probable cation-transporting ATPase 13A3	AT133_HUMAN	2	-2.48425	0.0186328
O76071	CIAO1	Probable cytosolic iron-sulfur protein assembly protein CIAO1	CIAO1_HUMAN	4	-1.85022	0.00103639
Q9UNQ2	DIMT1	Probable dimethyladenosine transferase	DIM1_HUMAN	4	-2.11842	4.62357e-05
Q15031	LARS2	Probable leucine--tRNA ligase, mitochondrial	SYLM_HUMAN	5	-1.73371	0.00989192
Q99848	EBNA1BP2	Probable rRNA-processing protein EBP2	EBP2_HUMAN	3	-1.85862	0.000763151
Q9H3G5	CPVL	Probable serine carboxypeptidase CPVL	CPVL_HUMAN	3	-7.59919	1.30156e-06
P28799	GRN	Progranulin	GRN_HUMAN	4	-1.85333	0.00613856
P12004	PCNA	Proliferating cell nuclear antigen	PCNA_HUMAN	4	-1.63731	1.30757e-05
P46013	MKI67	Proliferation marker protein Ki-67	KI67_HUMAN	14	-4.42088	3.58947e-05
Q32P28	P3H1	Prolyl 3-hydroxylase 1	P3H1_HUMAN	7	-2.67824	0.000120889
P48147	PREP	Prolyl endopeptidase	PPCE_HUMAN	16	-1.99571	1.2703e-06
P15309	ACP3	Prostatic acid phosphatase	PPAP_HUMAN	2	-5.3464	1.54285e-06
Q16186	ADRM1	Proteasomal ubiquitin receptor ADRM1	ADRM1_HUMAN	3	-2.07057	4.33838e-08
P61289	PSME3	Proteasome activator complex subunit 3	PSME3_HUMAN	5	-1.577	0.000731955
O95456	PSMG1	Proteasome assembly chaperone 1	PSMG1_HUMAN	3	-1.43912	0.000163221
P25786	PSMA1	Proteasome subunit alpha type-1	PSA1_HUMAN	5	-1.72891	2.7131e-06
P20618	PSMB1	Proteasome subunit beta type-1	PSB1_HUMAN	5	-2.08853	6.43849e-06
O14744	PRMT5	Protein arginine N-methyltransferase 5	ANM5_HUMAN	5	-1.99861	6.7935e-07
Q9Y2B0	CNPY2	Protein canopy homolog 2	CNPY2_HUMAN	2	-1.63965	0.0410996
Q9BQ75	CMSS1	Protein CMSS1	CMS1_HUMAN	2	-1.56879	0.00042722
O60610	DIAPH1	Protein diaphanous homolog 1	DIAP1_HUMAN	15	-1.77025	4.1807e-07
Q14320	FAM50A	Protein FAM50A	FA50A_HUMAN	2	-1.34911	0.0353166
Q96ST2	IWS1	Protein IWS1 homolog	IWS1_HUMAN	2	-1.85465	1.30998e-06
Q9UNF0	PACSIN2	Protein kinase C and casein kinase substrate in neurons protein 2	PACN2_HUMAN	7	-1.60937	3.71626e-05
Q8ND56	LSM14A	Protein LSM14 homolog A	LS14A_HUMAN	2	-1.89462	7.46856e-05
Q9BXY0	MAK16	Protein MAK16 homolog	MAK16_HUMAN	2	-1.5349	5.45352e-05
Q96TA1	NIBAN2	Protein Niban 2	NIBA2_HUMAN	8	-1.54093	4.92704e-05
Q9BVG4	PBDC1	Protein PBDC1	PBDC1_HUMAN	4	-1.36077	0.00293737
Q15435	PPP1R7	Protein phosphatase 1 regulatory subunit 7	PP1R7_HUMAN	5	-1.62894	0.000338114
Q8TE77	SSH3	Protein phosphatase Slingshot homolog 3	SSH3_HUMAN	3	-2.00643	2.12043e-05
P48634	PRRC2A	Protein PRRC2A	PRC2A_HUMAN	4	-3.0492	5.66473e-05
Q9P258	RCC2	Protein RCC2	RCC2_HUMAN	7	-3.0362	0.000168295
Q13123	IK	Protein Red	RED_HUMAN	7	-1.60992	0.000713478
P26447	S100A4	Protein S100-A4	S10A4_HUMAN	3	-3.2437	0.00174114
P05109	S100A8	Protein S100-A8	S10A8_HUMAN	5	-1.40625	0.0129857
Q99590	SCAF11	Protein SCAF11	SCAFB_HUMAN	9	-1.36559	0.000190329
P55735	SEC13	Protein SEC13 homolog	SEC13_HUMAN	5	-1.49382	0.000430239
Q01105	SET	Protein SET	SET_HUMAN	5	-1.78001	0.000544182
Q92734	TFG	Protein TFG	TFG_HUMAN	4	-1.52561	1.98025e-05
Q15437	SEC23B	Protein transport protein Sec23B	SC23B_HUMAN	5	-2.30834	1.49796e-08
P53992	SEC24C	Protein transport protein Sec24C	SC24C_HUMAN	3	-1.42729	0.0130303
O94855	SEC24D	Protein transport protein Sec24D	SC24D_HUMAN	7	-1.83787	8.59885e-05
P22061	PCMT1	Protein-L-isoaspartate(D-aspartate) O-methyltransferase	PIMT_HUMAN	3	-2.40677	0.000751959
Q14289	PTK2B	Protein-tyrosine kinase 2-beta	FAK2_HUMAN	10	-1.68001	0.00551259
Q14671	PUM1	Pumilio homolog 1	PUM1_HUMAN	5	-1.59827	7.6242e-08
P55786	NPEPPS	Puromycin-sensitive aminopeptidase	PSA_HUMAN	12	-2.21486	2.77443e-07
Q49A26	GLYR1	Putative oxidoreductase GLYR1	GLYR1_HUMAN	5	-3.8987	4.73271e-08
A2A3N6;P55036	PIPSL;PSMD4	Putative PIP5K1A and PSMD4-like protein;26S proteasome non-ATPase regulatory subunit 4	PIPSL_HUMAN;PSMD4_HUMAN	2	-5.03222	4.2642e-11
Q9Y383	LUC7L2	Putative RNA-binding protein Luc7-like 2	LC7L2_HUMAN	6	-1.37094	0.00558316
Q9HBR0	SLC38A10	Putative sodium-coupled neutral amino acid transporter 10	S38AA_HUMAN	5	-1.65611	1.65681e-05
O00764	PDXK	Pyridoxal kinase	PDXK_HUMAN	5	-2.75406	0.000481043
O94903	PLPBP	Pyridoxal phosphate homeostasis protein	PLPHP_HUMAN	5	-1.52201	2.20802e-06
Q96C36	PYCR2	Pyrroline-5-carboxylate reductase 2	P5CR2_HUMAN	5	-3.5914	7.7347e-08
P31150	GDI1	Rab GDP dissociation inhibitor alpha	GDIA_HUMAN	9	-1.36159	2.87945e-05
Q5R372	RABGAP1L	Rab GTPase-activating protein 1-like	RBG1L_HUMAN	5	-1.36692	0.0044018
Q6WKZ4	RAB11FIP1	Rab11 family-interacting protein 1	RFIP1_HUMAN	4	-2.59018	4.80112e-08
Q96D71	REPS1	RalBP1-associated Eps domain-containing protein 1	REPS1_HUMAN	5	-2.34978	5.76718e-06
P52306	RAP1GDS1	Rap1 GTPase-GDP dissociation stimulator 1	GDS1_HUMAN	10	-1.61403	0.000106607
P20936	RASA1	Ras GTPase-activating protein 1	RASA1_HUMAN	7	-2.00804	1.57667e-05
Q13283	G3BP1	Ras GTPase-activating protein-binding protein 1	G3BP1_HUMAN	3	-4.28113	0.000117965
Q9UN86	G3BP2	Ras GTPase-activating protein-binding protein 2	G3BP2_HUMAN	3	-1.90692	0.000352487
Q15404	RSU1	Ras suppressor protein 1	RSU1_HUMAN	5	-2.16503	1.0222e-08
Q9HB90	RRAGC	Ras-related GTP-binding protein C	RRAGC_HUMAN	6	-1.95742	7.80948e-06
Q13636	RAB31	Ras-related protein Rab-31	RAB31_HUMAN	5	-2.34167	2.04661e-05
P20338	RAB4A	Ras-related protein Rab-4A	RAB4A_HUMAN	4	-4.11749	7.2241e-06
P20340	RAB6A	Ras-related protein Rab-6A	RAB6A_HUMAN	4	-6.68032	6.16447e-09
P51149	RAB7A	Ras-related protein Rab-7a	RAB7A_HUMAN	8	-1.3656	4.81732e-06
Q96AH8	RAB7B	Ras-related protein Rab-7b	RAB7B_HUMAN	5	-5.01122	0.000179287
O14966	RAB29	Ras-related protein Rab-7L1	RAB7L_HUMAN	6	-1.61432	1.03105e-05
P11234	RALB	Ras-related protein Ral-B	RALB_HUMAN	4	-2.35161	1.86378e-06
P10301	RRAS	Ras-related protein R-Ras	RRAS_HUMAN	3	-2.82619	1.07298e-05
Q12913	PTPRJ	Receptor-type tyrosine-protein phosphatase eta	PTPRJ_HUMAN	13	-1.35831	0.00417986
Q06330	RBPJ	Recombining binding protein suppressor of hairless	SUH_HUMAN	4	-2.07705	0.0107162
Q5VT52	RPRD2	Regulation of nuclear pre-mRNA domain-containing protein 2	RPRD2_HUMAN	3	-1.36661	0.00141263
O43665	RGS10	Regulator of G-protein signaling 10	RGS10_HUMAN	5	-3.00287	2.66137e-05
O75787	ATP6AP2	Renin receptor	RENR_HUMAN	5	-2.05684	0.000430239
P35249	RFC4	Replication factor C subunit 4	RFC4_HUMAN	5	-1.99134	6.53789e-05
P15927	RPA2	Replication protein A 32 kDa subunit	RFA2_HUMAN	3	-1.99983	0.000347195
P27694	RPA1	Replication protein A 70 kDa DNA-binding subunit	RFA1_HUMAN	13	-2.3696	1.1584e-07
Q9BY42	RTF2	Replication termination factor 2	RTF2_HUMAN	3	-2.23935	0.000907606
Q9NQC3	RTN4	Reticulon-4	RTN4_HUMAN	5	-1.57461	5.53983e-06
P06400	RB1	Retinoblastoma-associated protein	RB_HUMAN	6	-3.97828	9.20253e-05
Q9HB40	SCPEP1	Retinoid-inducible serine carboxypeptidase	RISC_HUMAN	9	-2.74303	6.29573e-06
Q8TC12	RDH11	Retinol dehydrogenase 11	RDH11_HUMAN	2	-2.80342	2.74032e-08
Q68EM7	ARHGAP17	Rho GTPase-activating protein 17	RHG17_HUMAN	5	-1.66514	0.000499477
Q8N392	ARHGAP18	Rho GTPase-activating protein 18	RHG18_HUMAN	13	-3.27393	2.777e-10
Q6ZUM4	ARHGAP27	Rho GTPase-activating protein 27	RHG27_HUMAN	2	-1.56192	5.63664e-05
P98171	ARHGAP4	Rho GTPase-activating protein 4	RHG04_HUMAN	4	-4.089	1.18413e-06
Q92619	ARHGAP45	Rho GTPase-activating protein 45	HMHA1_HUMAN	9	-1.47947	0.000284459
Q15052	ARHGEF6	Rho guanine nucleotide exchange factor 6	ARHG6_HUMAN	10	-1.43038	9.84695e-07
P08134;P61586	RHOC;RHOA	Rho-related GTP-binding protein RhoC;Transforming protein RhoA	RHOC_HUMAN;RHOA_HUMAN	3	-2.26911	3.42474e-11
P13489	RNH1	Ribonuclease inhibitor	RINI_HUMAN	6	-2.22585	0.000334827
O00584	RNASET2	Ribonuclease T2	RNT2_HUMAN	5	-7.72713	2.20802e-06
P23921	RRM1	Ribonucleoside-diphosphate reductase large subunit	RIR1_HUMAN	5	-8.78742	2.29865e-06
P60891	PRPS1	Ribose-phosphate pyrophosphokinase 1	PRPS1_HUMAN	4	-4.03237	0.00239571
Q15418	RPS6KA1	Ribosomal protein S6 kinase alpha-1	KS6A1_HUMAN	8	-1.53187	0.000139182
P51812	RPS6KA3	Ribosomal protein S6 kinase alpha-3	KS6A3_HUMAN	11	-1.7433	1.84075e-05
Q9GZL7	WDR12	Ribosome biogenesis protein WDR12	WDR12_HUMAN	8	-1.62706	1.59814e-05
O00442	RTCA	RNA 3'-terminal phosphate cyclase	RTCA_HUMAN	5	-3.46655	0.000120889
P38159	RBMX	RNA-binding motif protein, X chromosome	RBMX_HUMAN	5	-2.09912	4.22472e-06
P29558	RBMS1	RNA-binding motif, single-stranded-interacting protein 1	RBMS1_HUMAN	3	-1.8728	0.0001134
Q5T8P6	RBM26	RNA-binding protein 26	RBM26_HUMAN	10	-1.45805	0.0042282
P42696	RBM34	RNA-binding protein 34	RBM34_HUMAN	3	-2.02042	0.0320156
Q9BQ04	RBM4B	RNA-binding protein 4B	RBM4B_HUMAN	6	-2.33823	5.23772e-05
Q9Y5S9	RBM8A	RNA-binding protein 8A	RBM8A_HUMAN	3	-1.90421	4.63725e-05
Q01844	EWSR1	RNA-binding protein EWS	EWS_HUMAN	2	-1.548	9.1281e-06
Q15287	RNPS1	RNA-binding protein with serine-rich domain 1	RNPS1_HUMAN	2	-1.43496	0.000130475
Q9BRU9	UTP23	rRNA-processing protein UTP23 homolog	UTP23_HUMAN	2	-2.04134	0.000144854
Q9Y265	RUVBL1	RuvB-like 1	RUVB1_HUMAN	13	-1.61401	3.09292e-07
Q8NBX0	SCCPDH	Saccharopine dehydrogenase-like oxidoreductase	SCPDL_HUMAN	3	-5.40729	0.00135351
O43865	AHCYL1	S-adenosylhomocysteine hydrolase-like protein 1	SAHH2_HUMAN	7	-1.40267	0.00063299
P31153	MAT2A	S-adenosylmethionine synthase isoform type-2	METK2_HUMAN	5	-2.04786	0.00093155
P82979	SARNP	SAP domain-containing ribonucleoprotein	SARNP_HUMAN	4	-1.63018	5.93462e-05
Q9UHR5	SAP30BP	SAP30-binding protein	S30BP_HUMAN	3	-2.64999	4.65007e-06
Q86VB7	CD163	Scavenger receptor cysteine-rich type 1 protein M130	C163A_HUMAN	8	-1.61781	0.0315232
O15126	SCAMP1	Secretory carrier-associated membrane protein 1	SCAM1_HUMAN	2	-2.21431	0.000104722
Q9BQF6	SENP7	Sentrin-specific protease 7	SENP7_HUMAN	2	-2.52279	3.7354e-06
Q15019	SEPTIN2	Septin-2	SEPT2_HUMAN	8	-1.49843	2.95004e-06
Q14141	SEPTIN6	Septin-6	SEPT6_HUMAN	5	-2.03378	3.62699e-05
O15269	SPTLC1	Serine palmitoyltransferase 1	SPTC1_HUMAN	4	-1.50585	0.0103099
Q8IYB3	SRRM1	Serine/arginine repetitive matrix protein 1	SRRM1_HUMAN	6	-1.3512	0.00011325
Q05519	SRSF11	Serine/arginine-rich splicing factor 11	SRS11_HUMAN	2	-1.35959	0.0462315
P84103	SRSF3	Serine/arginine-rich splicing factor 3	SRSF3_HUMAN	2	-2.54433	0.000186607
Q13243	SRSF5	Serine/arginine-rich splicing factor 5	SRSF5_HUMAN	3	-1.75251	0.000404294
Q13153	PAK1	Serine/threonine-protein kinase PAK 1	PAK1_HUMAN	6	-1.77409	7.03363e-05
Q9H2K8	TAOK3	Serine/threonine-protein kinase TAO3	TAOK3_HUMAN	8	-1.35652	0.000151265
Q99986	VRK1	Serine/threonine-protein kinase VRK1	VRK1_HUMAN	3	-2.14114	0.00544668
Q9H4A3	WNK1	Serine/threonine-protein kinase WNK1	WNK1_HUMAN	12	-1.70827	6.12813e-05
Q96QC0	PPP1R10	Serine/threonine-protein phosphatase 1 regulatory subunit 10	PP1RA_HUMAN	2	-1.65592	2.57048e-06
Q15172	PPP2R5A	Serine/threonine-protein phosphatase 2A 56 kDa regulatory subunit alpha isoform	2A5A_HUMAN	4	-1.77219	0.00110836
Q14738	PPP2R5D	Serine/threonine-protein phosphatase 2A 56 kDa regulatory subunit delta isoform	2A5D_HUMAN	8	-1.37963	8.90697e-06
Q08209	PPP3CA	Serine/threonine-protein phosphatase 2B catalytic subunit alpha isoform	PP2BA_HUMAN	2	-2.38726	8.31163e-08
Q9NY27	PPP4R2	Serine/threonine-protein phosphatase 4 regulatory subunit 2	PP4R2_HUMAN	5	-2.06422	7.80948e-06
Q6IN85	PPP4R3A	Serine/threonine-protein phosphatase 4 regulatory subunit 3A	P4R3A_HUMAN	6	-1.82241	0.000234805
O00743	PPP6C	Serine/threonine-protein phosphatase 6 catalytic subunit	PPP6_HUMAN	4	-2.03169	0.000308193
P62140	PPP1CB	Serine/threonine-protein phosphatase PP1-beta catalytic subunit	PP1B_HUMAN	2	-1.44244	0.0211233
P10768	ESD	S-formylglutathione hydrolase	ESTD_HUMAN	7	-1.50961	0.000742377
O75368	SH3BGRL	SH3 domain-binding glutamic acid-rich-like protein	SH3L1_HUMAN	3	-1.47584	0.000515097
Q9H299	SH3BGRL3	SH3 domain-binding glutamic acid-rich-like protein 3	SH3L3_HUMAN	3	-1.36482	0.00547224
Q9NR45	NANS	Sialic acid synthase	SIAS_HUMAN	7	-1.38812	6.84775e-05
Q15005	SPCS2	Signal peptidase complex subunit 2	SPCS2_HUMAN	2	-1.42441	0.000589454
P49458	SRP9	Signal recognition particle 9 kDa protein	SRP09_HUMAN	6	-1.46495	5.76207e-06
P42226	STAT6	Signal transducer and activator of transcription 6	STAT6_HUMAN	2	-1.65144	0.00283796
O75886	STAM2	Signal transducing adapter molecule 2	STAM2_HUMAN	7	-1.4526	0.00274344
Q96FS4	SIPA1	Signal-induced proliferation-associated protein 1	SIPA1_HUMAN	2	-1.61697	0.00372594
Q29RF7	PDS5A	Sister chromatid cohesion protein PDS5 homolog A	PDS5A_HUMAN	10	-1.99991	9.62e-05
O43805	SSNA1	Sjoegren syndrome nuclear autoantigen 1	SSNA1_HUMAN	4	-2.07436	0.000133166
Q9P270	SLAIN2	SLAIN motif-containing protein 2	SLAI2_HUMAN	2	-1.97279	0.000189563
Q9UIB8	CD84	SLAM family member 5	SLAF5_HUMAN	4	-1.82057	4.35865e-05
P62316	SNRPD2	Small nuclear ribonucleoprotein Sm D2	SMD2_HUMAN	5	-1.42053	0.012578
Q13573	SNW1	SNW domain-containing protein 1	SNW1_HUMAN	7	-1.42695	0.00594514
Q00796	SORD	Sorbitol dehydrogenase	DHSO_HUMAN	3	-2.92875	0.00276251
Q13596	SNX1	Sorting nexin-1	SNX1_HUMAN	11	-2.23165	7.26066e-08
O60749	SNX2	Sorting nexin-2	SNX2_HUMAN	12	-1.40447	0.000338119
O60493	SNX3	Sorting nexin-3	SNX3_HUMAN	5	-3.17813	1.48079e-09
Q01082	SPTBN1	Spectrin beta chain, non-erythrocytic 1	SPTB2_HUMAN	19	-1.53039	0.00132353
P63208	SKP1	S-phase kinase-associated protein 1	SKP1_HUMAN	4	-1.74358	9.64961e-07
Q9P013	CWC15	Spliceosome-associated protein CWC15 homolog	CWC15_HUMAN	2	-1.39356	0.0488875
Q15637	SF1	Splicing factor 1	SF01_HUMAN	5	-2.79717	3.18169e-06
Q13435	SF3B2	Splicing factor 3B subunit 2	SF3B2_HUMAN	16	-1.44716	0.00672281
Q9BWJ5	SF3B5	Splicing factor 3B subunit 5	SF3B5_HUMAN	2	-1.50552	0.000356547
Q96I25	RBM17	Splicing factor 45	SPF45_HUMAN	7	-1.3793	0.00131458
P0DN76;Q01081	U2AF1L5;U2AF1	Splicing factor U2AF 35 kDa subunit-like protein;Splicing factor U2AF 35 kDa subunit	U2AF5_HUMAN;U2AF1_HUMAN	3	-2.44214	1.67587e-05
O75563	SKAP2	Src kinase-associated phosphoprotein 2	SKAP2_HUMAN	6	-2.01339	7.65369e-06
P16949	STMN1	Stathmin	STMN1_HUMAN	6	-1.38635	0.000308702
Q86WV6	STING1	Stimulator of interferon genes protein	STING_HUMAN	2	-2.37804	0.000182296
Q13033	STRN3	Striatin-3	STRN3_HUMAN	5	-4.99983	0.000261505
Q13586	STIM1	Stromal interaction molecule 1	STIM1_HUMAN	7	-2.1596	1.27657e-08
Q9NTJ3	SMC4	Structural maintenance of chromosomes protein 4	SMC4_HUMAN	22	-1.43283	0.000204959
P53597	SUCLG1	Succinate--CoA ligase [ADP/GDP-forming] subunit alpha, mitochondrial	SUCA_HUMAN	7	-2.14445	0.00065435
P50225	SULT1A1	Sulfotransferase 1A1	ST1A1_HUMAN	8	-1.85147	0.00217948
Q9UBE0	SAE1	SUMO-activating enzyme subunit 1	SAE1_HUMAN	10	-1.71511	1.20413e-05
P63279	UBE2I	SUMO-conjugating enzyme UBC9	UBC9_HUMAN	7	-1.44433	0.0160346
P00441	SOD1	Superoxide dismutase [Cu-Zn]	SODC_HUMAN	5	-1.6971	0.00114588
Q9Y5Y6	ST14	Suppressor of tumorigenicity 14 protein	ST14_HUMAN	5	-2.24586	3.82268e-06
O75940	SMNDC1	Survival of motor neuron-related-splicing factor 30	SPF30_HUMAN	4	-1.49899	0.000373254
Q16563	SYPL1	Synaptophysin-like protein 1	SYPL1_HUMAN	2	-1.41948	0.00921663
Q9NPQ8	RIC8A	Synembryn-A	RIC8A_HUMAN	2	-3.50104	0.00022064
Q13277	STX3	Syntaxin-3	STX3_HUMAN	2	-1.54931	1.93121e-05
Q9Y490	TLN1	Talin-1	TLN1_HUMAN	56	-1.43356	1.02836e-10
Q9NVG8	TBC1D13	TBC1 domain family member 13	TBC13_HUMAN	4	-1.64866	0.000289648
Q8TC07	TBC1D15	TBC1 domain family member 15	TBC15_HUMAN	7	-2.30656	7.91244e-05
Q9BYX2	TBC1D2	TBC1 domain family member 2A	TBD2A_HUMAN	3	-1.55929	0.00895886
P50991	CCT4	T-complex protein 1 subunit delta	TCPD_HUMAN	16	-1.74761	0.000705279
P48643	CCT5	T-complex protein 1 subunit epsilon	TCPE_HUMAN	17	-1.43422	0.000105068
Q6PGP7	TTC37	Tetratricopeptide repeat protein 37	TTC37_HUMAN	10	-1.49242	0.0276788
O95881	TXNDC12	Thioredoxin domain-containing protein 12	TXD12_HUMAN	6	-2.3945	0.00195027
Q9BRA2	TXNDC17	Thioredoxin domain-containing protein 17	TXD17_HUMAN	4	-2.41713	0.000953967
O14530	TXNDC9	Thioredoxin domain-containing protein 9	TXND9_HUMAN	4	-1.9551	0.000136197
Q9NNW7	TXNRD2	Thioredoxin reductase 2, mitochondrial	TRXR2_HUMAN	2	-1.64949	0.0017061
Q9H3M7	TXNIP	Thioredoxin-interacting protein	TXNIP_HUMAN	5	-3.45969	0.000341705
O43396	TXNL1	Thioredoxin-like protein 1	TXNL1_HUMAN	6	-1.44133	0.0182596
Q9Y320	TMX2	Thioredoxin-related transmembrane protein 2	TMX2_HUMAN	5	-1.7473	3.4526e-06
Q96J01	THOC3	THO complex subunit 3	THOC3_HUMAN	5	-2.22541	0.0242356
P04183	TK1	Thymidine kinase, cytosolic	KITH_HUMAN	3	-8.01284	7.56696e-07
P23919	DTYMK	Thymidylate kinase	KTHY_HUMAN	2	-2.37171	0.00148874
Q9Y2W1	THRAP3	Thyroid hormone receptor-associated protein 3	TR150_HUMAN	8	-1.69563	0.000772208
P04066	FUCA1	Tissue alpha-L-fucosidase	FUCO_HUMAN	3	-3.28259	0.000145257
Q5JTV8	TOR1AIP1	Torsin-1A-interacting protein 1	TOIP1_HUMAN	6	-1.58174	8.99237e-05
Q8NFQ8	TOR1AIP2	Torsin-1A-interacting protein 2	TOIP2_HUMAN	7	-1.73572	0.000430239
Q9Y228	TRAF3IP3	TRAF3-interacting JNK-activating modulator	T3JAM_HUMAN	6	-1.85919	0.00493474
O14776	TCERG1	Transcription elongation regulator 1	TCRG1_HUMAN	10	-1.88958	0.0112976
Q00059	TFAM	Transcription factor A, mitochondrial	TFAM_HUMAN	3	-1.36852	0.0381253
Q96K17	BTF3L4	Transcription factor BTF3 homolog 4	BT3L4_HUMAN	5	-1.66524	2.87169e-08
Q04726	TLE3	Transducin-like enhancer protein 3	TLE3_HUMAN	3	-2.3741	0.00198478
P37802	TAGLN2	Transgelin-2	TAGL2_HUMAN	5	-1.47317	6.03588e-05
Q14232	EIF2B1	Translation initiation factor eIF-2B subunit alpha	EI2BA_HUMAN	7	-1.84045	0.0152219
P49770	EIF2B2	Translation initiation factor eIF-2B subunit beta	EI2BB_HUMAN	3	-1.46614	0.0140366
Q9UI10	EIF2B4	Translation initiation factor eIF-2B subunit delta	EI2BD_HUMAN	3	-1.43154	1.14542e-05
Q13144	EIF2B5	Translation initiation factor eIF-2B subunit epsilon	EI2BE_HUMAN	4	-1.93195	3.44413e-08
Q99598	TSNAX	Translin-associated protein X	TSNAX_HUMAN	4	-1.60286	0.000373293
O15321	TM9SF1	Transmembrane 9 superfamily member 1	TM9S1_HUMAN	3	-1.45743	0.000161438
Q9Y3B3	TMED7	Transmembrane emp24 domain-containing protein 7	TMED7_HUMAN	3	-1.36632	0.00126042
Q14956	GPNMB	Transmembrane glycoprotein NMB	GPNMB_HUMAN	4	-4.66833	7.44705e-05
Q8IY95	TMEM192	Transmembrane protein 192	TM192_HUMAN	5	-2.56146	1.20848e-05
Q6NUQ4	TMEM214	Transmembrane protein 214	TM214_HUMAN	5	-1.81175	1.54723e-06
Q92973	TNPO1	Transportin-1	TNPO1_HUMAN	12	-1.39784	1.85811e-05
P53007	SLC25A1	Tricarboxylate transport protein, mitochondrial	TXTP_HUMAN	2	-1.8511	0.000264776
Q3LXA3	TKFC	Triokinase/FMN cyclase	TKFC_HUMAN	5	-1.8498	1.59104e-05
P60174	TPI1	Triosephosphate isomerase	TPIS_HUMAN	13	-1.55944	0.00247115
P29144	TPP2	Tripeptidyl-peptidase 2	TPP2_HUMAN	25	-1.36345	1.93121e-05
O75347	TBCA	Tubulin-specific chaperone A	TBCA_HUMAN	3	-2.03434	1.51975e-05
Q15813	TBCE	Tubulin-specific chaperone E	TBCE_HUMAN	9	-1.41035	5.96648e-05
Q14166	TTLL12	Tubulin--tyrosine ligase-like protein 12	TTL12_HUMAN	6	-1.93095	9.22146e-07
Q6IBS0	TWF2	Twinfilin-2	TWF2_HUMAN	11	-1.81772	1.48079e-09
P29350	PTPN6	Tyrosine-protein phosphatase non-receptor type 6	PTN6_HUMAN	6	-1.59946	3.21532e-05
P35236	PTPN7	Tyrosine-protein phosphatase non-receptor type 7	PTN7_HUMAN	2	-1.94266	4.16929e-05
P08621	SNRNP70	U1 small nuclear ribonucleoprotein 70 kDa	RU17_HUMAN	4	-1.82685	0.00296182
P09234	SNRPC	U1 small nuclear ribonucleoprotein C	RU1C_HUMAN	3	-2.86755	2.60868e-06
O15042	U2SURP	U2 snRNP-associated SURP motif-containing protein	SR140_HUMAN	9	-1.46963	0.00265326
Q9BVJ6	UTP14A	U3 small nucleolar RNA-associated protein 14 homolog A	UT14A_HUMAN	7	-2.41929	0.00260284
Q969X6	UTP4	U3 small nucleolar RNA-associated protein 4 homolog	UTP4_HUMAN	3	-2.08055	0.00110937
Q8WWY3	PRPF31	U4/U6 small nuclear ribonucleoprotein Prp31	PRP31_HUMAN	5	-5.21558	9.22146e-07
Q96DI7	SNRNP40	U5 small nuclear ribonucleoprotein 40 kDa protein	SNR40_HUMAN	4	-4.79897	1.39996e-09
Q9Y333	LSM2	U6 snRNA-associated Sm-like protein LSm2	LSM2_HUMAN	4	-1.79985	1.85921e-06
Q9Y4Z0	LSM4	U6 snRNA-associated Sm-like protein LSm4	LSM4_HUMAN	3	-1.84584	0.00119961
Q9UHD9	UBQLN2	Ubiquilin-2	UBQL2_HUMAN	2	-1.48645	2.65858e-06
P54578	USP14	Ubiquitin carboxyl-terminal hydrolase 14	UBP14_HUMAN	10	-1.35297	1.60063e-07
Q96K76	USP47	Ubiquitin carboxyl-terminal hydrolase 47	UBP47_HUMAN	6	-1.7572	3.81823e-05
Q93009	USP7	Ubiquitin carboxyl-terminal hydrolase 7	UBP7_HUMAN	13	-1.73026	5.19927e-07
P15374	UCHL3	Ubiquitin carboxyl-terminal hydrolase isozyme L3	UCHL3_HUMAN	5	-1.40067	0.000253647
Q9Y5K5	UCHL5	Ubiquitin carboxyl-terminal hydrolase isozyme L5	UCHL5_HUMAN	3	-1.92509	2.46389e-05
Q14139	UBE4A	Ubiquitin conjugation factor E4 A	UBE4A_HUMAN	5	-1.46141	0.00344441
Q92890	UFD1	Ubiquitin recognition factor in ER-associated degradation protein 1	UFD1_HUMAN	4	-2.51173	6.15026e-05
Q96BN8	OTULIN	Ubiquitin thioesterase otulin	OTUL_HUMAN	2	-1.92999	6.09395e-05
P62979	RPS27A	Ubiquitin-40S ribosomal protein S27a	RS27A_HUMAN	5	-1.93457	0.000675786
O00762	UBE2C	Ubiquitin-conjugating enzyme E2 C	UBE2C_HUMAN	3	-2.06051	6.56723e-06
P51965	UBE2E1	Ubiquitin-conjugating enzyme E2 E1	UB2E1_HUMAN	2	-1.85911	0.000214634
P61086	UBE2K	Ubiquitin-conjugating enzyme E2 K	UBE2K_HUMAN	2	-3.85688	1.03213e-11
P61088	UBE2N	Ubiquitin-conjugating enzyme E2 N	UBE2N_HUMAN	6	-1.49582	1.21148e-06
Q15819	UBE2V2	Ubiquitin-conjugating enzyme E2 variant 2	UB2V2_HUMAN	2	-7.14693	1.51975e-05
P61960	UFM1	Ubiquitin-fold modifier 1	UFM1_HUMAN	4	-1.6654	0.000118491
Q8WVY7	UBLCP1	Ubiquitin-like domain-containing CTD phosphatase 1	UBCP1_HUMAN	5	-1.68341	1.93121e-05
Q9BZL1	UBL5	Ubiquitin-like protein 5	UBL5_HUMAN	2	-1.744	0.00320658
Q9NT62	ATG3	Ubiquitin-like-conjugating enzyme ATG3	ATG3_HUMAN	4	-1.66325	2.46389e-05
O94888	UBXN7	UBX domain-containing protein 7	UBXN7_HUMAN	4	-1.52486	2.48461e-08
O60701	UGDH	UDP-glucose 6-dehydrogenase	UGDH_HUMAN	5	-2.11674	0.0102382
O15294	OGT	UDP-N-acetylglucosamine--peptide N-acetylglucosaminyltransferase 110 kDa subunit	OGT1_HUMAN	5	-3.14023	2.75186e-05
P30085	CMPK1	UMP-CMP kinase	KCY_HUMAN	4	-1.72644	5.4293e-07
O00160	MYO1F	Unconventional myosin-If	MYO1F_HUMAN	14	-1.56549	0.0010664
Q92614	MYO18A	Unconventional myosin-XVIIIa	MY18A_HUMAN	25	-1.46424	0.00120307
Q9GZN8	C20orf27	UPF0687 protein C20orf27	CT027_HUMAN	2	-2.23392	3.4343e-08
P11172	UMPS	Uridine 5'-monophosphate synthase	UMPS_HUMAN	10	-1.79623	3.51368e-05
Q16851	UGP2	UTP--glucose-1-phosphate uridylyltransferase	UGPA_HUMAN	15	-1.38877	2.24496e-06
Q709C8	VPS13C	Vacuolar protein sorting-associated protein 13C	VP13C_HUMAN	29	-1.4336	0.000314828
Q9UK41	VPS28	Vacuolar protein sorting-associated protein 28 homolog	VPS28_HUMAN	3	-2.83559	9.2696e-06
Q9H267	VPS33B	Vacuolar protein sorting-associated protein 33B	VP33B_HUMAN	6	-1.60435	0.00257223
Q96H20	SNF8	Vacuolar-sorting protein SNF8	SNF8_HUMAN	4	-2.88433	0.00110378
P50552	VASP	Vasodilator-stimulated phosphoprotein	VASP_HUMAN	8	-5.493	2.74615e-06
P13611	VCAN	Versican core protein	CSPG2_HUMAN	4	-2.85716	1.07793e-06
Q9NZ01	TECR	Very-long-chain enoyl-CoA reductase	TECR_HUMAN	3	-2.40882	1.10765e-05
Q9UEU0	VTI1B	Vesicle transport through interaction with t-SNAREs homolog 1B	VTI1B_HUMAN	3	-1.97125	2.60575e-06
Q9BV40	VAMP8	Vesicle-associated membrane protein 8	VAMP8_HUMAN	2	-3.2308	1.49549e-07
Q00341	HDLBP	Vigilin	VIGLN_HUMAN	29	-1.68552	8.46414e-07
Q9Y277	VDAC3	Voltage-dependent anion-selective channel protein 3	VDAC3_HUMAN	10	-1.56919	9.131e-07
Q96D96	HVCN1	Voltage-gated hydrogen channel 1	HVCN1_HUMAN	2	-2.05553	0.0024901
Q7L1W4	LRRC8D	Volume-regulated anion channel subunit LRRC8D	LRC8D_HUMAN	4	-1.56518	0.016096
O00534	VWA5A	von Willebrand factor A domain-containing protein 5A	VMA5A_HUMAN	2	-2.20711	1.24955e-06
Q93050	ATP6V0A1	V-type proton ATPase 116 kDa subunit a1	VPP1_HUMAN	5	-6.771	0.00501967
A8K0Z3;A8MWX3;C4AMC7;Q6VEQ5;Q9NQA3	WASHC1;WASH4P;WASH3P;WASH2P;WASH6P	WASH complex subunit 1;Putative WAS protein family homolog 4;Putative WAS protein family homolog 3;WAS protein family homolog 2;WAS protein family homolog 6	WASH1_HUMAN;WASH4_HUMAN;WASH3_HUMAN;WASH2_HUMAN;WASH6_HUMAN	2	-1.5194	0.000707309
Q9BZH6	WDR11	WD repeat-containing protein 11	WDR11_HUMAN	6	-1.55095	7.97189e-05
Q8NI36	WDR36	WD repeat-containing protein 36	WDR36_HUMAN	7	-1.52801	0.00034175
Q15061	WDR43	WD repeat-containing protein 43	WDR43_HUMAN	2	-1.94545	0.00148241
Q8IWA0	WDR75	WD repeat-containing protein 75	WDR75_HUMAN	6	-1.59961	8.18994e-05
A4D1P6	WDR91	WD repeat-containing protein 91	WDR91_HUMAN	4	-3.18969	0.000102422
P42768	WAS	Wiskott-Aldrich syndrome protein	WASP_HUMAN	2	-2.66665	0.00179697
Q9Y6W5	WASF2	Wiskott-Aldrich syndrome protein family member 2	WASF2_HUMAN	3	-1.51577	2.92473e-05
Q9Y2W2	WBP11	WW domain-binding protein 11	WBP11_HUMAN	5	-2.00454	0.011964
Q969T9	WBP2	WW domain-binding protein 2	WBP2_HUMAN	4	-1.94888	0.0431245
P12955	PEPD	Xaa-Pro dipeptidase	PEPD_HUMAN	4	-3.92493	9.09448e-06
P67809	YBX1	Y-box-binding protein 1	YBOX1_HUMAN	5	-1.45468	0.000509987
P49750	YLPM1	YLP motif-containing protein 1	YLPM1_HUMAN	5	-1.44212	0.00303218
Q86VM9	ZC3H18	Zinc finger CCCH domain-containing protein 18	ZCH18_HUMAN	5	-2.69191	0.000798545
Q15942	ZYX	Zyxin	ZYX_HUMAN	6	-3.18999	2.40555e-07

## Sheet: IL-4 vs. control
Supplemental Table 1 C) Differentially expressed proteins in THP-1 macrophages treated with IL-4 as compared to control group (q<0.05, n=5).
Protein Groups	Genes	Protein Descriptions	Protein Names	# Unique Total Peptides	Fold change	q-value
Q9BV57	ADI1	1,2-dihydroxy-3-keto-5-methylthiopentene dioxygenase	MTND_HUMAN	2	1.50705	0.00440534
Q01970	PLCB3	1-phosphatidylinositol 4,5-bisphosphate phosphodiesterase beta-3	PLCB3_HUMAN	7	1.90627	0.0154223
P62333	PSMC6	26S proteasome regulatory subunit 10B	PRS10_HUMAN	6	1.40749	0.0193801
P62249	RPS16	40S ribosomal protein S16	RS16_HUMAN	7	1.52567	0.0162518
P62266	RPS23	40S ribosomal protein S23	RS23_HUMAN	5	2.19689	0.0148438
P42677	RPS27	40S ribosomal protein S27	RS27_HUMAN	2	1.3783	0.00126084
P62753	RPS6	40S ribosomal protein S6	RS6_HUMAN	7	1.6378	0.0145024
P46781	RPS9	40S ribosomal protein S9	RS9_HUMAN	6	2.02244	0.0126677
Q9BRK5	SDF4	45 kDa calcium-binding protein	CAB45_HUMAN	6	1.40441	0.0116736
P08195	SLC3A2	4F2 cell-surface antigen heavy chain	4F2_HUMAN	9	1.37126	3.79519e-05
Q00013	MPP1	55 kDa erythrocyte membrane protein	EM55_HUMAN	6	1.49607	0.00220522
Q96D46	NMD3	60S ribosomal export protein NMD3	NMD3_HUMAN	5	2.17566	0.000477174
P62906	RPL10A	60S ribosomal protein L10a	RL10A_HUMAN	7	1.86316	0.0173278
P30050	RPL12	60S ribosomal protein L12	RL12_HUMAN	4	2.2903	0.0183305
P26373	RPL13	60S ribosomal protein L13	RL13_HUMAN	5	1.48964	0.0146614
Q07020	RPL18	60S ribosomal protein L18	RL18_HUMAN	3	2.47738	0.0193801
P62750	RPL23A	60S ribosomal protein L23a	RL23A_HUMAN	5	1.37467	0.0145024
P61254;Q9UNX3	RPL26;RPL26L1	60S ribosomal protein L26;60S ribosomal protein L26-like 1	RL26_HUMAN;RL26L_HUMAN	6	2.73454	0.0142935
P61353	RPL27	60S ribosomal protein L27	RL27_HUMAN	3	1.81037	0.00621972
P46776	RPL27A	60S ribosomal protein L27a	RL27A_HUMAN	4	2.33654	0.0490364
P39023	RPL3	60S ribosomal protein L3	RL3_HUMAN	11	1.54171	0.0260382
P62888	RPL30	60S ribosomal protein L30	RL30_HUMAN	4	1.60947	0.0183027
P62899	RPL31	60S ribosomal protein L31	RL31_HUMAN	4	2.42608	0.0387191
P62910	RPL32	60S ribosomal protein L32	RL32_HUMAN	4	1.44189	0.0054726
P42766	RPL35	60S ribosomal protein L35	RL35_HUMAN	2	2.26573	0.0197768
P36578	RPL4	60S ribosomal protein L4	RL4_HUMAN	8	1.42586	0.0164868
Q02878	RPL6	60S ribosomal protein L6	RL6_HUMAN	6	1.40408	0.00941891
Q9BWD1	ACAT2	Acetyl-CoA acetyltransferase, cytosolic	THIC_HUMAN	5	1.48875	0.0353911
P39687	ANP32A	Acidic leucine-rich nuclear phosphoprotein 32 family member A	AN32A_HUMAN	7	1.43131	0.0332085
Q99798	ACO2	Aconitate hydratase, mitochondrial	ACON_HUMAN	17	1.35486	0.0275363
P68032	ACTC1	Actin, alpha cardiac muscle 1	ACTC_HUMAN	5	1.62809	0.0130462
P59998	ARPC4	Actin-related protein 2/3 complex subunit 4	ARPC4_HUMAN	2	1.78065	0.0487232
O95490	ADGRL2	Adhesion G protein-coupled receptor L2	AGRL2_HUMAN	3	1.35113	0.00720009
Q9UJY5	GGA1	ADP-ribosylation factor-binding protein GGA1	GGA1_HUMAN	3	1.58225	0.0109592
P15121	AKR1B1	Aldo-keto reductase family 1 member B1	ALDR_HUMAN	7	1.48464	0.000336708
P30533	LRPAP1	Alpha-2-macroglobulin receptor-associated protein	AMRP_HUMAN	9	1.45214	0.0018246
P54920	NAPA	Alpha-soluble NSF attachment protein	SNAA_HUMAN	12	1.47654	0.000883791
P04083	ANXA1	Annexin A1	ANXA1_HUMAN	14	1.58946	1.56547e-05
P07355	ANXA2	Annexin A2	ANXA2_HUMAN	12	2.04691	1.56547e-05
P09525	ANXA4	Annexin A4	ANXA4_HUMAN	6	1.86778	0.0029612
Q10567	AP1B1	AP-1 complex subunit beta-1	AP1B1_HUMAN	10	1.61975	0.00119479
O94973	AP2A2	AP-2 complex subunit alpha-2	AP2A2_HUMAN	7	1.92153	8.94391e-08
Q96CW1	AP2M1	AP-2 complex subunit mu	AP2M1_HUMAN	9	1.54931	0.020727
Q12797	ASPH	Aspartyl/asparaginyl beta-hydroxylase	ASPH_HUMAN	11	1.49746	3.68466e-05
P33897	ABCD1	ATP-binding cassette sub-family D member 1	ABCD1_HUMAN	2	1.50867	0.0174475
Q9UG63	ABCF2	ATP-binding cassette sub-family F member 2	ABCF2_HUMAN	10	1.64114	0.000836127
O00148	DDX39A	ATP-dependent RNA helicase DDX39A	DX39A_HUMAN	6	1.3559	0.0305525
O00571	DDX3X	ATP-dependent RNA helicase DDX3X	DDX3X_HUMAN	8	1.48543	0.0410686
Q7Z478	DHX29	ATP-dependent RNA helicase DHX29	DHX29_HUMAN	3	1.70604	0.000519142
Q13075	NAIP	Baculoviral IAP repeat-containing protein 1	BIRC1_HUMAN	13	2.34336	4.94574e-05
O43491	EPB41L2	Band 4.1-like protein 2	E41L2_HUMAN	24	1.60595	0.000974406
Q9Y6E2	BZW2	Basic leucine zipper and W2 domain-containing protein 2	BZW2_HUMAN	10	1.42541	0.00422679
P35613	BSG	Basigin	BASI_HUMAN	4	1.41095	0.00190561
Q9Y4K1	CRYBG1	Beta/gamma crystallin domain-containing protein 1	CRBG1_HUMAN	8	3.66794	1.90495e-05
P32121	ARRB2	Beta-arrestin-2	ARRB2_HUMAN	4	1.43035	0.00248208
P53004	BLVRA	Biliverdin reductase A	BIEA_HUMAN	7	2.7838	1.35743e-08
Q9NSY1	BMP2K	BMP-2-inducible protein kinase	BMP2K_HUMAN	7	1.44829	0.0475228
O75844	ZMPSTE24	CAAX prenyl protease 1 homolog	FACE1_HUMAN	12	1.35852	1.0626e-06
Q14012	CAMK1	Calcium/calmodulin-dependent protein kinase type 1	KCC1A_HUMAN	7	1.83543	0.00013807
Q9Y376	CAB39	Calcium-binding protein 39	CAB39_HUMAN	8	1.85925	0.00238131
P27797	CALR	Calreticulin	CALR_HUMAN	24	1.71997	0.00689129
Q14444	CAPRIN1	Caprin-1	CAPR1_HUMAN	8	1.35995	0.00891654
Q9H257	CARD9	Caspase recruitment domain-containing protein 9	CARD9_HUMAN	6	1.99075	0.000165298
P35221	CTNNA1	Catenin alpha-1	CTNA1_HUMAN	13	1.42718	9.40885e-06
P11717	IGF2R	Cation-independent mannose-6-phosphate receptor	MPRI_HUMAN	17	1.57289	0.000185537
Q99467	CD180	CD180 antigen	CD180_HUMAN	3	1.68607	0.000836127
Q9NNX6	CD209	CD209 antigen	CD209_HUMAN	9	34.8922	1.13251e-05
P16070	CD44	CD44 antigen	CD44_HUMAN	4	3.04666	2.35453e-06
Q9NZ45	CISD1	CDGSH iron-sulfur domain-containing protein 1	CISD1_HUMAN	2	1.51689	0.0187876
Q8N5K1	CISD2	CDGSH iron-sulfur domain-containing protein 2	CISD2_HUMAN	5	1.35678	0.0073188
P49454	CENPF	Centromere protein F	CENPF_HUMAN	5	1.63956	0.0329469
Q5SW79	CEP170	Centrosomal protein of 170 kDa	CE170_HUMAN	6	1.3774	0.0448963
Q9Y3E7	CHMP3	Charged multivesicular body protein 3	CHMP3_HUMAN	2	1.70159	0.0184405
Q9H444	CHMP4B	Charged multivesicular body protein 4b	CHM4B_HUMAN	2	1.52156	0.000498688
P09496	CLTA	Clathrin light chain A	CLCA_HUMAN	2	2.76479	0.0416938
Q10570	CPSF1	Cleavage and polyadenylation specificity factor subunit 1	CPSF1_HUMAN	6	2.36144	2.68102e-05
O95639	CPSF4	Cleavage and polyadenylation specificity factor subunit 4	CPSF4_HUMAN	4	1.85195	3.82378e-05
G9CGD6;Q8WWN9	CNK3/IPCEF1;IPCEF1	CNK3/IPCEF1 fusion protein;Interactor protein for cytohesin exchange factors 1	CNIPF_HUMAN;ICEF1_HUMAN	6	1.57555	0.0410774
P00488	F13A1	Coagulation factor XIII A chain	F13A_HUMAN	10	4.09989	5.36822e-06
O14579	COPE	Coatomer subunit epsilon	COPE_HUMAN	5	1.37209	0.013767
Q9Y678	COPG1	Coatomer subunit gamma-1	COPG1_HUMAN	18	1.47713	0.00738919
P12109	COL6A1	Collagen alpha-1(VI) chain	CO6A1_HUMAN	6	2.30029	0.00267563
P06681	C2	Complement C2	CO2_HUMAN	6	1.50578	0.00318407
Q07021	C1QBP	Complement component 1 Q subcomponent-binding protein, mitochondrial	C1QBP_HUMAN	3	1.35661	0.00756655
Q15003	NCAPH	Condensin complex subunit 2	CND2_HUMAN	4	1.99563	0.0246956
P12277	CKB	Creatine kinase B-type	KCRB_HUMAN	5	12.4694	0.00318407
Q13618	CUL3	Cullin-3	CUL3_HUMAN	4	1.46336	0.00335378
P21291	CSRP1	Cysteine and glycine-rich protein 1	CSRP1_HUMAN	7	1.41653	0.00144144
O43237	DYNC1LI2	Cytoplasmic dynein 1 light intermediate chain 2	DC1L2_HUMAN	4	1.45242	0.049214
Q9Y295	DRG1	Developmentally-regulated GTP-binding protein 1	DRG1_HUMAN	7	1.53399	0.0220531
P53634	CTSC	Dipeptidyl peptidase 1	CATC_HUMAN	4	2.55499	0.00494234
O14672	ADAM10	Disintegrin and metalloproteinase domain-containing protein 10	ADA10_HUMAN	7	1.40601	0.00018023
Q13443	ADAM9	Disintegrin and metalloproteinase domain-containing protein 9	ADAM9_HUMAN	3	1.87018	0.00218547
P11387	TOP1	DNA topoisomerase 1	TOP1_HUMAN	17	1.58234	5.1778e-07
O60884	DNAJA2	DnaJ homolog subfamily A member 2	DNJA2_HUMAN	7	1.40832	0.00226586
Q8IXB1	DNAJC10	DnaJ homolog subfamily C member 10	DJC10_HUMAN	6	1.41168	0.000842825
Q02750	MAP2K1	Dual specificity mitogen-activated protein kinase kinase 1	MP2K1_HUMAN	4	1.48833	0.00267795
Q14203	DCTN1	Dynactin subunit 1	DCTN1_HUMAN	12	1.48771	0.00013807
Q96C19	EFHD2	EF-hand domain-containing protein D2	EFHD2_HUMAN	7	1.66063	0.00329058
Q8N3D4	EHBP1L1	EH domain-binding protein 1-like protein 1	EH1L1_HUMAN	5	1.49912	0.0404415
P26641	EEF1G	Elongation factor 1-gamma	EF1G_HUMAN	8	1.44298	0.000790463
P13639	EEF2	Elongation factor 2	EF2_HUMAN	27	1.73109	0.0344639
Q9NYP7	ELOVL5	Elongation of very long chain fatty acids protein 5	ELOV5_HUMAN	2	1.63058	0.00166966
Q14241	ELOA	Elongin-A	ELOA1_HUMAN	3	1.5603	0.00596595
Q9BXX0	EMILIN2	EMILIN-2	EMIL2_HUMAN	8	1.51446	0.00223222
Q9BS26	ERP44	Endoplasmic reticulum resident protein 44	ERP44_HUMAN	9	1.91144	0.0171499
P42566	EPS15	Epidermal growth factor receptor substrate 15	EPS15_HUMAN	23	1.76402	6.42042e-07
Q9UBC2	EPS15L1	Epidermal growth factor receptor substrate 15-like 1	EP15R_HUMAN	13	1.35857	0.0443682
Q99447	PCYT2	Ethanolamine-phosphate cytidylyltransferase	PCY2_HUMAN	3	1.78994	0.0295924
P62495	ETF1	Eukaryotic peptide chain release factor subunit 1	ERF1_HUMAN	11	1.37134	0.00220522
P05198	EIF2S1	Eukaryotic translation initiation factor 2 subunit 1	IF2A_HUMAN	6	1.45943	0.00220522
P41091	EIF2S3	Eukaryotic translation initiation factor 2 subunit 3	IF2G_HUMAN	9	1.42527	0.0177391
B5ME19;Q99613	EIF3CL;EIF3C	Eukaryotic translation initiation factor 3 subunit C-like protein;Eukaryotic translation initiation factor 3 subunit C	EIFCL_HUMAN;EIF3C_HUMAN	11	1.60581	0.0452168
O15371	EIF3D	Eukaryotic translation initiation factor 3 subunit D	EIF3D_HUMAN	5	1.46788	0.0114235
Q9UBQ5	EIF3K	Eukaryotic translation initiation factor 3 subunit K	EIF3K_HUMAN	4	1.37526	0.000369732
Q04637	EIF4G1	Eukaryotic translation initiation factor 4 gamma 1	IF4G1_HUMAN	21	1.53908	0.00961654
Q15056	EIF4H	Eukaryotic translation initiation factor 4H	IF4H_HUMAN	2	2.14624	0.0378559
P55010	EIF5	Eukaryotic translation initiation factor 5	IF5_HUMAN	10	1.51514	0.000809369
P63241	EIF5A	Eukaryotic translation initiation factor 5A-1	IF5A1_HUMAN	7	1.44532	0.0190707
P47756	CAPZB	F-actin-capping protein subunit beta	CAPZB_HUMAN	7	1.65162	0.0356804
Q01469	FABP5	Fatty acid-binding protein 5	FABP5_HUMAN	8	1.47555	0.000359966
Q14314	FGL2	Fibroleukin	FGL2_HUMAN	8	1.41666	0.0103735
P04075	ALDOA	Fructose-bisphosphate aldolase A	ALDOA_HUMAN	12	1.38518	0.000387418
P09382	LGALS1	Galectin-1	LEG1_HUMAN	4	1.71963	0.0250614
P17931	LGALS3	Galectin-3	LEG3_HUMAN	2	2.18576	0.044813
P60520	GABARAPL2	Gamma-aminobutyric acid receptor-associated protein-like 2	GBRL2_HUMAN	2	1.3617	0.000645356
P48060	GLIPR1	Glioma pathogenesis-related protein 1	GLIP1_HUMAN	3	2.34469	0.00587908
P06744	GPI	Glucose-6-phosphate isomerase	G6PI_HUMAN	14	1.64858	0.0239541
Q7L5D6	GET4	Golgi to ER traffic protein 4 homolog	GET4_HUMAN	2	1.39377	0.0256409
Q9NX62	BPNT2	Golgi-resident adenosine 3',5'-bisphosphate 3'-phosphatase	IMPA3_HUMAN	3	1.35324	0.0343308
P63096	GNAI1	Guanine nucleotide-binding protein G(i) subunit alpha-1	GNAI1_HUMAN	7	1.52851	0.0177572
P50148	GNAQ	Guanine nucleotide-binding protein G(q) subunit alpha	GNAQ_HUMAN	4	1.39593	0.00336865
Q92598	HSPH1	Heat shock protein 105 kDa	HS105_HUMAN	22	1.64723	5.44675e-06
P08238	HSP90AB1	Heat shock protein HSP 90-beta	HS90B_HUMAN	22	1.59067	0.00223222
P09601	HMOX1	Heme oxygenase 1	HMOX1_HUMAN	3	3.41446	2.77215e-11
P30519	HMOX2	Heme oxygenase 2	HMOX2_HUMAN	5	1.37131	0.0252211
P30273	FCER1G	High affinity immunoglobulin epsilon receptor subunit gamma	FCERG_HUMAN	2	1.39483	0.00299885
P49773	HINT1	Histidine triad nucleotide-binding protein 1	HINT1_HUMAN	4	1.56397	0.00637346
P68431;P84243;Q16695;Q5TEC6;Q6NXT2;Q71DI3	H3C1;H3-3A;H3-4;H3-2;H3-5;H3C15	Histone H3.1;Histone H3.3;Histone H3.1t;Histone HIST2H3PS2;Histone H3.3C;Histone H3.2	H31_HUMAN;H33_HUMAN;H31T_HUMAN;H3PS2_HUMAN;H3C_HUMAN;H32_HUMAN	2	2.5674	0.0047467
P01903	HLA-DRA	HLA class II histocompatibility antigen, DR alpha chain	DRA_HUMAN	2	6.94327	2.7592e-05
O00505	KPNA3	Importin subunit alpha-4	IMA4_HUMAN	7	1.54101	0.00720615
P20839	IMPDH1	Inosine-5'-monophosphate dehydrogenase 1	IMDH1_HUMAN	8	1.49849	0.000301893
P12268	IMPDH2	Inosine-5'-monophosphate dehydrogenase 2	IMDH2_HUMAN	14	1.38673	0.00806843
P08648	ITGA5	Integrin alpha-5	ITA5_HUMAN	2	1.51337	0.000250454
P11215	ITGAM	Integrin alpha-M	ITAM_HUMAN	8	1.71691	0.000393222
P05107	ITGB2	Integrin beta-2	ITB2_HUMAN	14	1.64699	0.00765916
P26010	ITGB7	Integrin beta-7	ITB7_HUMAN	2	1.73942	0.0151263
Q13418	ILK	Integrin-linked protein kinase	ILK_HUMAN	9	1.4619	1.62627e-05
P05362	ICAM1	Intercellular adhesion molecule 1	ICAM1_HUMAN	5	1.46984	2.20668e-15
P15260	IFNGR1	Interferon gamma receptor 1	INGR1_HUMAN	3	1.60627	0.0408019
Q9NZM3	ITSN2	Intersectin-2	ITSN2_HUMAN	4	1.4005	0.0353911
Q27J81	INF2	Inverted formin-2	INF2_HUMAN	6	1.46769	0.00614831
Q86V48	LUZP1	Leucine zipper protein 1	LUZP1_HUMAN	9	2.11511	0.000393222
P48059	LIMS1	LIM and senescent cell antigen-like-containing domain protein 1	LIMS1_HUMAN	7	2.05924	0.00362148
Q14847	LASP1	LIM and SH3 domain protein 1	LASP1_HUMAN	9	1.35222	0.00489548
Q9UHB6	LIMA1	LIM domain and actin-binding protein 1	LIMA1_HUMAN	4	1.82901	0.00425883
O60488	ACSL4	Long-chain-fatty-acid--CoA ligase 4	ACSL4_HUMAN	11	1.93486	0.0142152
P12318	FCGR2A	Low affinity immunoglobulin gamma Fc region receptor II-a	FCG2A_HUMAN	3	2.03448	0.000301893
Q15046	KARS1	Lysine--tRNA ligase	SYK_HUMAN	16	1.35496	0.00265305
Q14764	MVP	Major vault protein	MVP_HUMAN	11	1.51646	0.000203464
P50281	MMP14	Matrix metalloproteinase-14	MMP14_HUMAN	7	1.58448	0.0396857
Q9NZL9	MAT2B	Methionine adenosyltransferase 2 subunit beta	MAT2B_HUMAN	4	2.02361	0.00212855
Q5TGZ0	MICOS10	MICOS complex subunit MIC10	MIC10_HUMAN	2	2.47305	0.0394456
O43615	TIMM44	Mitochondrial import inner membrane translocase subunit TIM44	TIM44_HUMAN	7	1.85129	0.0346274
P53985	SLC16A1	Monocarboxylate transporter 1	MOT1_HUMAN	3	1.50399	0.018945
Q969H8	MYDGF	Myeloid-derived growth factor	MYDGF_HUMAN	4	1.7264	0.00690097
P60660	MYL6	Myosin light polypeptide 6	MYL6_HUMAN	7	2.53264	0.0058419
P35579	MYH9	Myosin-9	MYH9_HUMAN	74	1.52958	0.000782315
Q9Y217	MTMR6	Myotubularin-related protein 6	MTMR6_HUMAN	5	1.46045	0.0210533
O95167	NDUFA3	NADH dehydrogenase [ubiquinone] 1 alpha subcomplex subunit 3	NDUA3_HUMAN	3	1.52747	0.0137122
Q9NX14	NDUFB11	NADH dehydrogenase [ubiquinone] 1 beta subcomplex subunit 11, mitochondrial	NDUBB_HUMAN	2	1.43439	0.0303885
O75306	NDUFS2	NADH dehydrogenase [ubiquinone] iron-sulfur protein 2, mitochondrial	NDUS2_HUMAN	5	1.91638	0.0274449
P48163	ME1	NADP-dependent malic enzyme	MAOX_HUMAN	6	2.78346	0.0142167
Q6PIU2	NCEH1	Neutral cholesterol ester hydrolase 1	NCEH1_HUMAN	2	1.61208	0.0205439
P19878	NCF2	Neutrophil cytosol factor 2	NCF2_HUMAN	18	2.8957	1.16107e-09
P29597	TYK2	Non-receptor tyrosine-protein kinase TYK2	TYK2_HUMAN	2	1.54947	0.0387513
P06748	NPM1	Nucleophosmin	NPM_HUMAN	8	1.44489	0.0148043
P22392	NME2	Nucleoside diphosphate kinase B	NDKB_HUMAN	7	1.79039	0.0462605
Q9NX40	OCIAD1	OCIA domain-containing protein 1	OCAD1_HUMAN	3	1.7576	0.0260525
Q9BXB4	OSBPL11	Oxysterol-binding protein-related protein 11	OSB11_HUMAN	3	1.4261	0.00387431
Q96HC4	PDLIM5	PDZ and LIM domain protein 5	PDLI5_HUMAN	6	1.53537	0.0201326
Q9NR12	PDLIM7	PDZ and LIM domain protein 7	PDLI7_HUMAN	4	1.61505	0.000224945
Q96IV0	NGLY1	Peptide-N(4)-(N-acetyl-beta-glucosaminyl)asparagine amidase	NGLY1_HUMAN	2	1.51461	0.0410711
P23284	PPIB	Peptidyl-prolyl cis-trans isomerase B	PPIB_HUMAN	9	1.44552	0.0068675
P62942	FKBP1A	Peptidyl-prolyl cis-trans isomerase FKBP1A	FKB1A_HUMAN	3	1.82514	0.00277507
Q15154	PCM1	Pericentriolar material 1 protein	PCM1_HUMAN	19	2.16154	9.8625e-09
P30044	PRDX5	Peroxiredoxin-5, mitochondrial	PRDX5_HUMAN	7	1.47859	0.04786
Q92968	PEX13	Peroxisomal membrane protein PEX13	PEX13_HUMAN	2	1.39186	0.00355925
Q9H2J4	PDCL3	Phosducin-like protein 3	PDCL3_HUMAN	5	1.47447	0.00276036
Q13492	PICALM	Phosphatidylinositol-binding clathrin assembly protein	PICAL_HUMAN	6	2.34409	0.000273179
Q6NYC8	PPP1R18	Phostensin	PPR18_HUMAN	2	1.51391	0.00281083
P13796	LCP1	Plastin-2	PLSL_HUMAN	17	1.47864	0.0112657
Q15149	PLEC	Plectin	PLEC_HUMAN	65	1.69167	0.00108821
P02545	LMNA	Prelamin-A/C	LMNA_HUMAN	20	1.37312	3.75898e-06
O95671	ASMTL	Probable bifunctional dTTP/UTP pyrophosphatase/methyltransferase protein	ASML_HUMAN	3	3.40582	5.97411e-05
Q02809	PLOD1	Procollagen-lysine,2-oxoglutarate 5-dioxygenase 1	PLOD1_HUMAN	7	1.42956	0.00169225
O14737	PDCD5	Programmed cell death protein 5	PDCD5_HUMAN	3	1.47636	0.000186969
Q32P28	P3H1	Prolyl 3-hydroxylase 1	P3H1_HUMAN	7	1.57622	0.0262644
P13674	P4HA1	Prolyl 4-hydroxylase subunit alpha-1	P4HA1_HUMAN	6	2.25974	0.00276036
P23219	PTGS1	Prostaglandin G/H synthase 1	PGH1_HUMAN	4	2.23924	1.84396e-07
Q16186	ADRM1	Proteasomal ubiquitin receptor ADRM1	ADRM1_HUMAN	3	1.94161	0.00143982
P40306	PSMB10	Proteasome subunit beta type-10	PSB10_HUMAN	2	1.60346	0.00703309
P11171	EPB41	Protein 4.1	EPB41_HUMAN	3	3.31322	1.52939e-05
Q96JJ7	TMX3	Protein disulfide-isomerase TMX3	TMX3_HUMAN	7	1.60376	0.000636251
Q13045	FLII	Protein flightless-1 homolog	FLII_HUMAN	12	1.36696	0.00617164
Q86VS8	HOOK3	Protein Hook homolog 3	HOOK3_HUMAN	8	1.38665	0.00157609
P17252	PRKCA	Protein kinase C alpha type	KPCA_HUMAN	4	2.01373	5.322e-06
Q05655	PRKCD	Protein kinase C delta type	KPCD_HUMAN	16	1.41259	0.0122041
Q96TA1	NIBAN2	Protein Niban 2	NIBA2_HUMAN	8	1.55622	0.00362148
Q96M27	PRRC1	Protein PRRC1	PRRC1_HUMAN	2	1.40065	0.0110884
P60903	S100A10	Protein S100-A10	S10AA_HUMAN	3	1.75064	0.00314938
P06703	S100A6	Protein S100-A6	S10A6_HUMAN	2	4.47774	0.00336865
P21980	TGM2	Protein-glutamine gamma-glutamyltransferase 2	TGM2_HUMAN	10	16.5836	3.69401e-07
P55786	NPEPPS	Puromycin-sensitive aminopeptidase	PSA_HUMAN	12	1.51876	0.0239462
Q14699	RFTN1	Raftlin	RFTN1_HUMAN	6	1.45671	1.75675e-06
Q8WWW0	RASSF5	Ras association domain-containing protein 5	RASF5_HUMAN	3	1.49004	9.0702e-07
Q9UL25	RAB21	Ras-related protein Rab-21	RAB21_HUMAN	6	1.3994	0.00489308
Q13637	RAB32	Ras-related protein Rab-32	RAB32_HUMAN	8	1.97633	0.00020683
P51148	RAB5C	Ras-related protein Rab-5C	RAB5C_HUMAN	6	1.38373	0.00839787
P61225	RAP2B	Ras-related protein Rap-2b	RAP2B_HUMAN	4	1.4259	0.00641534
Q9H6H4	REEP4	Receptor expression-enhancing protein 4	REEP4_HUMAN	2	1.35572	0.013409
Q00765	REEP5	Receptor expression-enhancing protein 5	REEP5_HUMAN	3	1.93638	8.87524e-08
P08575	PTPRC	Receptor-type tyrosine-protein phosphatase C	PTPRC_HUMAN	25	1.3757	9.19671e-05
Q15293	RCN1	Reticulocalbin-1	RCN1_HUMAN	8	1.5252	0.00621972
Q8N392	ARHGAP18	Rho GTPase-activating protein 18	RHG18_HUMAN	13	1.37304	1.04831e-05
P42331	ARHGAP25	Rho GTPase-activating protein 25	RHG25_HUMAN	8	1.50696	0.0266883
Q13464	ROCK1	Rho-associated protein kinase 1	ROCK1_HUMAN	10	1.64545	0.00335378
P13489	RNH1	Ribonuclease inhibitor	RINI_HUMAN	6	1.55517	0.0201834
P16083	NQO2	Ribosyldihydronicotinamide dehydrogenase [quinone]	NQO2_HUMAN	4	1.46699	0.00277507
O00442	RTCA	RNA 3'-terminal phosphate cyclase	RTCA_HUMAN	5	1.58336	0.0293564
P42696	RBM34	RNA-binding protein 34	RBM34_HUMAN	3	1.55462	0.00144144
Q86VB7	CD163	Scavenger receptor cysteine-rich type 1 protein M130	C163A_HUMAN	8	1.35787	0.00389607
Q05519	SRSF11	Serine/arginine-rich splicing factor 11	SRS11_HUMAN	2	1.54621	0.0220531
Q13153	PAK1	Serine/threonine-protein kinase PAK 1	PAK1_HUMAN	6	1.62282	0.0020099
Q9H299	SH3BGRL3	SH3 domain-binding glutamic acid-rich-like protein 3	SH3L3_HUMAN	3	1.77445	0.000393655
P61009	SPCS3	Signal peptidase complex subunit 3	SPCS3_HUMAN	2	2.06493	0.00733259
P05026	ATP1B1	Sodium/potassium-transporting ATPase subunit beta-1	AT1B1_HUMAN	5	1.55212	0.000611979
O60749	SNX2	Sorting nexin-2	SNX2_HUMAN	12	1.6564	0.000422408
Q9NUQ6	SPATS2L	SPATS2-like protein	SPS2L_HUMAN	8	2.85289	4.89028e-06
O95470	SGPL1	Sphingosine-1-phosphate lyase 1	SGPL1_HUMAN	4	1.84913	8.59486e-05
Q13435	SF3B2	Splicing factor 3B subunit 2	SF3B2_HUMAN	16	1.54878	0.0204066
P23246	SFPQ	Splicing factor, proline- and glutamine-rich	SFPQ_HUMAN	5	1.58263	0.0448963
P38646	HSPA9	Stress-70 protein, mitochondrial	GRP75_HUMAN	22	1.38085	0.0387191
P21912	SDHB	Succinate dehydrogenase [ubiquinone] iron-sulfur subunit, mitochondrial	SDHB_HUMAN	5	1.41953	0.00873345
Q86Y82	STX12	Syntaxin-12	STX12_HUMAN	3	1.50001	4.40441e-05
O00560	SDCBP	Syntenin-1	SDCB1_HUMAN	5	1.69818	0.0220655
Q13148	TARDBP	TAR DNA-binding protein 43	TADBP_HUMAN	4	1.4035	0.0187876
Q9NUY8	TBC1D23	TBC1 domain family member 23	TBC23_HUMAN	2	1.3876	0.0403863
P50991	CCT4	T-complex protein 1 subunit delta	TCPD_HUMAN	16	1.41618	0.0130315
Q6PGP7	TTC37	Tetratricopeptide repeat protein 37	TTC37_HUMAN	10	1.42106	0.00877831
P51580	TPMT	Thiopurine S-methyltransferase	TPMT_HUMAN	3	1.86011	0.0035422
O14530	TXNDC9	Thioredoxin domain-containing protein 9	TXND9_HUMAN	4	1.73698	0.0298012
O43396	TXNL1	Thioredoxin-like protein 1	TXNL1_HUMAN	6	1.55369	0.0144802
P55072	VCP	Transitional endoplasmic reticulum ATPase	TERA_HUMAN	18	1.41544	0.0161773
P29401	TKT	Transketolase	TKT_HUMAN	19	1.34985	0.00888988
Q9UI10	EIF2B4	Translation initiation factor eIF-2B subunit delta	EI2BD_HUMAN	3	1.46121	0.0302782
Q9NR50	EIF2B3	Translation initiation factor eIF-2B subunit gamma	EI2BG_HUMAN	7	1.38062	0.00422384
O15321	TM9SF1	Transmembrane 9 superfamily member 1	TM9S1_HUMAN	3	1.7093	0.00621972
P67936	TPM4	Tropomyosin alpha-4 chain	TPM4_HUMAN	9	1.47676	7.24936e-06
O75347	TBCA	Tubulin-specific chaperone A	TBCA_HUMAN	3	1.4114	0.0404556
P25942	CD40	Tumor necrosis factor receptor superfamily member 5	TNR5_HUMAN	3	1.5352	1.8297e-06
Q06187	BTK	Tyrosine-protein kinase BTK	BTK_HUMAN	12	1.35525	0.00621972
P41240	CSK	Tyrosine-protein kinase CSK	CSK_HUMAN	10	1.47643	0.00738803
P18031	PTPN1	Tyrosine-protein phosphatase non-receptor type 1	PTN1_HUMAN	8	1.43501	0.00354074
P54577	YARS1	Tyrosine--tRNA ligase, cytoplasmic	SYYC_HUMAN	20	1.45955	0.0107163
P40818	USP8	Ubiquitin carboxyl-terminal hydrolase 8	UBP8_HUMAN	9	1.44921	0.00059176
P62979	RPS27A	Ubiquitin-40S ribosomal protein S27a	RS27A_HUMAN	5	1.52578	0.0148262
Q5T6F2	UBAP2	Ubiquitin-associated protein 2	UBAP2_HUMAN	6	1.38819	0.0211146
P68036	UBE2L3	Ubiquitin-conjugating enzyme E2 L3	UB2L3_HUMAN	4	1.42774	0.00336865
Q9Y3C8	UFC1	Ubiquitin-fold modifier-conjugating enzyme 1	UFC1_HUMAN	4	1.82515	0.00247121
O94817	ATG12	Ubiquitin-like protein ATG12	ATG12_HUMAN	2	2.09202	0.00639206
Q9NT62	ATG3	Ubiquitin-like-conjugating enzyme ATG3	ATG3_HUMAN	4	1.44378	0.00659974
Q16851	UGP2	UTP--glucose-1-phosphate uridylyltransferase	UGPA_HUMAN	15	1.36973	0.00019181
Q96QK1	VPS35	Vacuolar protein sorting-associated protein 35	VPS35_HUMAN	9	1.36095	0.0143604
P50552	VASP	Vasodilator-stimulated phosphoprotein	VASP_HUMAN	8	1.43031	0.0218207
P13611	VCAN	Versican core protein	CSPG2_HUMAN	4	1.50102	0.00461997
P08670	VIM	Vimentin	VIME_HUMAN	14	2.38338	0.00458762
P38606	ATP6V1A	V-type proton ATPase catalytic subunit A	VATA_HUMAN	9	1.42311	0.00992915
Q2TAY7	SMU1	WD40 repeat-containing protein SMU1	SMU1_HUMAN	2	1.49592	0.00723745
P51665	PSMD7	26S proteasome non-ATPase regulatory subunit 7	PSMD7_HUMAN	6	-1.63519	0.0019444
Q9Y676	MRPS18B	28S ribosomal protein S18b, mitochondrial	RT18B_HUMAN	2	-1.64169	0.00336865
Q9NYK5	MRPL39	39S ribosomal protein L39, mitochondrial	RM39_HUMAN	3	-1.47102	0.0197036
P31937	HIBADH	3-hydroxyisobutyrate dehydrogenase, mitochondrial	3HIDH_HUMAN	5	-1.52143	1.84396e-07
P22090	RPS4Y1	40S ribosomal protein S4, Y isoform 1	RS4Y1_HUMAN	3	-1.40923	0.00736705
P46778	RPL21	60S ribosomal protein L21	RL21_HUMAN	4	-1.59482	0.00241015
Q13510	ASAH1	Acid ceramidase	ASAH1_HUMAN	7	-2.36802	7.58661e-06
Q92688	ANP32B	Acidic leucine-rich nuclear phosphoprotein 32 family member B	AN32B_HUMAN	5	-1.39639	8.41326e-05
P63261	ACTG1	Actin, cytoplasmic 2	ACTG_HUMAN	2	-1.51739	0.00713004
Q6P587	FAHD1	Acylpyruvase FAHD1, mitochondrial	FAHD1_HUMAN	2	-1.35848	0.0187857
P07741	APRT	Adenine phosphoribosyltransferase	APT_HUMAN	3	-1.79791	0.0214232
P02768;P02768-1	ALB;	Albumin;	ALBU_HUMAN;	13	-1.92028	9.74694e-06
P05091	ALDH2	Aldehyde dehydrogenase, mitochondrial	ALDH2_HUMAN	12	-1.43695	0.00187889
P01023	A2M	Alpha-2-macroglobulin	A2MG_HUMAN	13	-1.478	0.000738698
Q9NTJ4	MAN2C1	Alpha-mannosidase 2C1	MA2C1_HUMAN	3	-1.37061	0.0293345
Q03154	ACY1	Aminoacylase-1	ACY1_HUMAN	2	-1.48194	0.00747856
P15144	ANPEP	Aminopeptidase N	AMPN_HUMAN	9	-1.42909	1.86065e-05
Q01432	AMPD3	AMP deaminase 3	AMPD3_HUMAN	6	-1.50359	0.000381375
P01019	AGT	Angiotensinogen	ANGT_HUMAN	2	-2.42042	0.000261795
P04114	APOB	Apolipoprotein B-100	APOB_HUMAN	5	-1.86178	0.000964722
P02655	APOC2	Apolipoprotein C-II	APOC2_HUMAN	4	-1.57291	0.0176291
P02649	APOE	Apolipoprotein E	APOE_HUMAN	2	-1.86093	0.008608
Q99933	BAG1	BAG family molecular chaperone regulator 1	BAG1_HUMAN	5	-1.44337	0.0150921
Q9BXK5	BCL2L13	Bcl-2-like protein 13	B2L13_HUMAN	8	-1.38931	0.0308613
Q14457	BECN1	Beclin-1	BECN1_HUMAN	3	-1.46113	0.0348149
P80723	BASP1	Brain acid soluble protein 1	BASP1_HUMAN	10	-1.68218	1.03399e-05
P21730	C5AR1	C5a anaphylatoxin chemotactic receptor 1	C5AR1_HUMAN	3	-1.92015	0.00136826
Q6JBY9	RCSD1	CapZ-interacting protein	CPZIP_HUMAN	6	-1.46367	0.00610889
P50416	CPT1A	Carnitine O-palmitoyltransferase 1, liver isoform	CPT1A_HUMAN	4	-1.49298	0.00153967
P29466	CASP1	Caspase-1	CASP1_HUMAN	4	-1.96091	0.00205029
P07339	CTSD	Cathepsin D	CATD_HUMAN	8	-1.38651	0.00186581
P08311	CTSG	Cathepsin G	CATG_HUMAN	2	-2.22062	6.18941e-05
P21926	CD9	CD9 antigen	CD9_HUMAN	2	-1.43754	0.000359966
P36222	CHI3L1	Chitinase-3-like protein 1	CH3L1_HUMAN	4	-1.56088	0.00297997
Q9Y3Y2	CHTOP	Chromatin target of PRMT1 protein	CHTOP_HUMAN	2	-1.36842	0.0136276
P83916	CBX1	Chromobox protein homolog 1	CBX1_HUMAN	3	-1.44334	0.0173137
P02452	COL1A1	Collagen alpha-1(I) chain	CO1A1_HUMAN	3	-2.38222	7.86472e-07
P08123	COL1A2	Collagen alpha-2(I) chain	CO1A2_HUMAN	2	-2.20249	0.00443766
Q14055	COL9A2	Collagen alpha-2(IX) chain	CO9A2_HUMAN	4	-1.66019	0.00039724
Q7Z3D6	DGLUCY	D-glutamate cyclase, mitochondrial	GLUCM_HUMAN	5	-1.37173	0.000922111
P00374	DHFR	Dihydrofolate reductase	DYR_HUMAN	3	-1.72881	0.000261795
P49736	MCM2	DNA replication licensing factor MCM2	MCM2_HUMAN	4	-1.45839	0.000519142
P33991	MCM4	DNA replication licensing factor MCM4	MCM4_HUMAN	9	-1.77114	0.00180409
P33992	MCM5	DNA replication licensing factor MCM5	MCM5_HUMAN	9	-1.38155	0.00635018
P11388	TOP2A	DNA topoisomerase 2-alpha	TOP2A_HUMAN	14	-1.58583	0.0179792
Q96EY1	DNAJA3	DnaJ homolog subfamily A member 3, mitochondrial	DNJA3_HUMAN	3	-1.6964	0.0074425
Q8WXX5	DNAJC9	DnaJ homolog subfamily C member 9	DNJC9_HUMAN	2	-1.51027	0.00827097
O60645	EXOC3	Exocyst complex component 3	EXOC3_HUMAN	3	-1.49875	0.0192212
Q06265	EXOSC9	Exosome complex component RRP45	EXOS9_HUMAN	2	-1.3984	0.000261795
Q96I24	FUBP3	Far upstream element-binding protein 3	FUBP3_HUMAN	6	-1.3746	0.0146017
Q9Y297	BTRC	F-box/WD repeat-containing protein 1A	FBW1A_HUMAN	2	-2.42644	0.00067105
Q86UX7	FERMT3	Fermitin family homolog 3	URP2_HUMAN	11	-1.35567	0.00212769
P02675	FGB	Fibrinogen beta chain	FIBB_HUMAN	5	-1.55542	5.36822e-06
P02679	FGG	Fibrinogen gamma chain	FIBG_HUMAN	7	-1.51289	0.000231237
Q9Y2H6	FNDC3A	Fibronectin type-III domain-containing protein 3A	FND3A_HUMAN	5	-1.50497	0.000318565
O95479	H6PD	GDH/6PGL endoplasmic bifunctional protein	G6PE_HUMAN	3	-1.41516	0.00122203
P49448	GLUD2	Glutamate dehydrogenase 2, mitochondrial	DHE4_HUMAN	2	-1.68883	0.0207687
P47897	QARS1	Glutamine--tRNA ligase	SYQ_HUMAN	9	-1.63139	0.00302651
P48637	GSS	Glutathione synthetase	GSHB_HUMAN	6	-1.3984	0.0448963
Q08379	GOLGA2	Golgin subfamily A member 2	GOGA2_HUMAN	6	-1.35942	0.0391939
Q8ND71	GIMAP8	GTPase IMAP family member 8	GIMA8_HUMAN	11	-1.61715	1.16107e-09
Q53T59	HS1BP3	HCLS1-binding protein 3	H1BP3_HUMAN	4	-1.75968	0.000744099
Q14103	HNRNPD	Heterogeneous nuclear ribonucleoprotein D0	HNRPD_HUMAN	5	-1.35746	0.0054726
P31943	HNRNPH1	Heterogeneous nuclear ribonucleoprotein H	HNRH1_HUMAN	6	-1.56458	0.00534411
P52789	HK2	Hexokinase-2	HXK2_HUMAN	7	-1.7323	0.00013807
O15347	HMGB3	High mobility group protein B3	HMGB3_HUMAN	5	-1.53356	0.000130739
P17096	HMGA1	High mobility group protein HMG-I/HMG-Y	HMGA1_HUMAN	3	-1.54665	9.19671e-05
P50135	HNMT	Histamine N-methyltransferase	HNMT_HUMAN	5	-1.54767	0.00139254
Q92522	H1-10	Histone H1.10	H1X_HUMAN	5	-2.96424	1.04309e-05
P16403	H1-2	Histone H1.2	H12_HUMAN	5	-1.36463	0.000738698
Q14520	HABP2	Hyaluronan-binding protein 2	HABP2_HUMAN	2	-1.64931	0.00026403
Q6YN16	HSDL2	Hydroxysteroid dehydrogenase-like protein 2	HSDL2_HUMAN	10	-1.47798	0.0302849
P20702	ITGAX	Integrin alpha-X	ITAX_HUMAN	5	-1.36929	4.94574e-05
P18084	ITGB5	Integrin beta-5	ITB5_HUMAN	6	-1.40887	0.000196062
P20591	MX1	Interferon-induced GTP-binding protein Mx1	MX1_HUMAN	18	-1.62398	0.0218921
Q99661	KIF2C	Kinesin-like protein KIF2C	KIF2C_HUMAN	4	-1.47497	0.00067105
Q16719	KYNU	Kynureninase	KYNU_HUMAN	11	-1.36131	0.00388545
Q6GTX8	LAIR1	Leukocyte-associated immunoglobulin-like receptor 1	LAIR1_HUMAN	2	-1.62905	9.40885e-06
P09960	LTA4H	Leukotriene A-4 hydrolase	LKHA4_HUMAN	18	-1.39131	6.93117e-06
Q9H6V9	LDAH	Lipid droplet-associated hydrolase	LDAH_HUMAN	2	-1.57612	0.0179507
P33121	ACSL1	Long-chain-fatty-acid--CoA ligase 1	ACSL1_HUMAN	9	-1.34808	0.0225854
Q5VWZ2	LYPLAL1	Lysophospholipase-like protein 1	LYPL1_HUMAN	3	-1.3727	0.00552866
P61626	LYZ	Lysozyme C	LYSC_HUMAN	2	-3.41496	0.00163666
Q96RQ3	MCCC1	Methylcrotonoyl-CoA carboxylase subunit alpha, mitochondrial	MCCA_HUMAN	6	-1.55862	7.40286e-05
Q9NU22	MDN1	Midasin	MDN1_HUMAN	6	-2.03957	0.000292979
Q9UBU8	MORF4L1	Mortality factor 4-like protein 1	MO4L1_HUMAN	3	-1.37633	0.0410774
Q15796	SMAD2	Mothers against decapentaplegic homolog 2	SMAD2_HUMAN	2	-1.39144	0.037351
P41218	MNDA	Myeloid cell nuclear differentiation antigen	MNDA_HUMAN	13	-1.39564	0.000181007
Q06413	MEF2C	Myocyte-specific enhancer factor 2C	MEF2C_HUMAN	2	-1.71904	0.001395
P29966	MARCKS	Myristoylated alanine-rich C-kinase substrate	MARCS_HUMAN	8	-1.43708	6.54664e-11
O95544	NADK	NAD kinase	NADK_HUMAN	2	-3.1027	0.000143685
Q8N183	NDUFAF2	NADH dehydrogenase [ubiquinone] 1 alpha subcomplex assembly factor 2	NDUF2_HUMAN	3	-2.70712	0.00435707
Q9P032	NDUFAF4	NADH dehydrogenase [ubiquinone] 1 alpha subcomplex assembly factor 4	NDUF4_HUMAN	3	-1.4308	0.0422422
Q9UHQ9	CYB5R1	NADH-cytochrome b5 reductase 1	NB5R1_HUMAN	4	-1.76072	0.00546083
P22570	FDXR	NADPH:adrenodoxin oxidoreductase, mitochondrial	ADRO_HUMAN	2	-1.46834	0.0369198
Q9Y639	NPTN	Neuroplastin	NPTN_HUMAN	2	-1.63713	0.00232946
O15381	NVL	Nuclear valosin-containing protein-like	NVL_HUMAN	5	-1.36123	0.010251
Q9BXS6	NUSAP1	Nucleolar and spindle-associated protein 1	NUSAP_HUMAN	2	-1.77472	0.0346274
Q6P1J9	CDC73	Parafibromin	CDC73_HUMAN	5	-1.38255	0.000790463
Q99541	PLIN2	Perilipin-2	PLIN2_HUMAN	4	-2.68306	0.00013807
P51659	HSD17B4	Peroxisomal multifunctional enzyme type 2	DHB4_HUMAN	10	-1.37107	0.000273052
P36955	SERPINF1	Pigment epithelium-derived factor	PEDF_HUMAN	4	-1.92943	0.0262644
P23634	ATP2B4	Plasma membrane calcium-transporting ATPase 4	AT2B4_HUMAN	5	-1.68397	5.36071e-06
P16284	PECAM1	Platelet endothelial cell adhesion molecule	PECA1_HUMAN	17	-1.5334	0.000158306
Q9BY77	POLDIP3	Polymerase delta-interacting protein 3	PDIP3_HUMAN	6	-1.39395	0.000411437
P51531	SMARCA2	Probable global transcription activator SNF2L2	SMCA2_HUMAN	8	-1.56394	0.000158306
Q9H3G5	CPVL	Probable serine carboxypeptidase CPVL	CPVL_HUMAN	3	-1.59796	0.0157272
P12004	PCNA	Proliferating cell nuclear antigen	PCNA_HUMAN	4	-1.77531	0.000960695
P05165	PCCA	Propionyl-CoA carboxylase alpha chain, mitochondrial	PCCA_HUMAN	5	-1.61274	0.00740687
P05166	PCCB	Propionyl-CoA carboxylase beta chain, mitochondrial	PCCB_HUMAN	5	-1.41442	0.000314087
P07602	PSAP	Prosaposin	SAP_HUMAN	16	-1.44174	8.50993e-08
Q9H098	FAM107B	Protein FAM107B	F107B_HUMAN	4	-1.77281	0.0089929
O75323	NIPSNAP2	Protein NipSnap homolog 2	NIPS2_HUMAN	2	-1.35601	0.00329058
Q14289	PTK2B	Protein-tyrosine kinase 2-beta	FAK2_HUMAN	10	-1.561	0.0357079
P06454	PTMA	Prothymosin alpha	PTMA_HUMAN	3	-1.41682	0.000318038
Q96PZ0	PUS7	Pseudouridylate synthase 7 homolog	PUS7_HUMAN	5	-1.79305	0.00866128
Q96C36	PYCR2	Pyrroline-5-carboxylate reductase 2	P5CR2_HUMAN	5	-1.453	0.0157611
P51159	RAB27A	Ras-related protein Rab-27A	RB27A_HUMAN	4	-1.89797	9.74694e-06
Q9NQG5	RPRD1B	Regulation of nuclear pre-mRNA domain-containing protein 1B	RPR1B_HUMAN	4	-1.40622	0.0021566
P35249	RFC4	Replication factor C subunit 4	RFC4_HUMAN	5	-1.41699	0.0058419
P98171	ARHGAP4	Rho GTPase-activating protein 4	RHG04_HUMAN	4	-1.34922	0.0458231
Q15052	ARHGEF6	Rho guanine nucleotide exchange factor 6	ARHG6_HUMAN	10	-1.40692	4.89028e-06
Q9BQ04	RBM4B	RNA-binding protein 4B	RBM4B_HUMAN	6	-1.63486	0.0119612
Q9NWH9	SLTM	SAFB-like transcription modulator	SLTM_HUMAN	7	-1.50831	0.00417639
Q9NSI8	SAMSN1	SAM domain-containing protein SAMSN-1	SAMN1_HUMAN	5	-2.23304	0.0142719
Q14151	SAFB2	Scaffold attachment factor B2	SAFB2_HUMAN	3	-1.38113	0.010615
Q8IZQ5	SELENOH	Selenoprotein H	SELH_HUMAN	2	-1.35922	0.00743125
Q01130	SRSF2	Serine/arginine-rich splicing factor 2	SRSF2_HUMAN	2	-1.35974	0.00542737
Q86Y07	VRK2	Serine/threonine-protein kinase VRK2	VRK2_HUMAN	3	-1.6115	0.00245567
P50452	SERPINB8	Serpin B8	SPB8_HUMAN	7	-1.38122	0.000132867
P16219	ACADS	Short-chain specific acyl-CoA dehydrogenase, mitochondrial	ACADS_HUMAN	3	-1.56172	0.00299885
P52630	STAT2	Signal transducer and activator of transcription 2	STAT2_HUMAN	6	-1.46392	0.00534411
Q04837	SSBP1	Single-stranded DNA-binding protein, mitochondrial	SSBP_HUMAN	2	-1.65663	1.43881e-05
Q13573	SNW1	SNW domain-containing protein 1	SNW1_HUMAN	7	-1.87629	0.000273179
P0DN76;Q01081	U2AF1L5;U2AF1	Splicing factor U2AF 35 kDa subunit-like protein;Splicing factor U2AF 35 kDa subunit	U2AF5_HUMAN;U2AF1_HUMAN	3	-1.35614	0.0037445
P16949	STMN1	Stathmin	STMN1_HUMAN	6	-1.58132	0.00245567
Q13277	STX3	Syntaxin-3	STX3_HUMAN	2	-1.61645	0.0467165
O60784	TOM1	Target of Myb protein 1	TOM1_HUMAN	3	-1.4298	0.0132014
P19971	TYMP	Thymidine phosphorylase	TYPH_HUMAN	5	-1.47924	0.000132867
P62328	TMSB4X	Thymosin beta-4	TYB4_HUMAN	2	-2.2032	8.90601e-05
P04066	FUCA1	Tissue alpha-L-fucosidase	FUCO_HUMAN	3	-2.06439	0.0148904
Q00577	PURA	Transcriptional activator protein Pur-alpha	PURA_HUMAN	3	-1.83357	0.000836127
P53007	SLC25A1	Tricarboxylate transport protein, mitochondrial	TXTP_HUMAN	2	-1.69703	0.00296749
P09493	TPM1	Tropomyosin alpha-1 chain	TPM1_HUMAN	3	-1.36771	0.00961279
Q15714	TSC22D1	TSC22 domain family protein 1	T22D1_HUMAN	2	-1.41216	0.00136826
Q8NHU6	TDRD7	Tudor domain-containing protein 7	TDRD7_HUMAN	6	-2.31675	8.98502e-06
Q96DI7	SNRNP40	U5 small nuclear ribonucleoprotein 40 kDa protein	SNR40_HUMAN	4	-1.44797	0.0157272
O00762	UBE2C	Ubiquitin-conjugating enzyme E2 C	UBE2C_HUMAN	3	-1.6735	0.0190707
O94888	UBXN7	UBX domain-containing protein 7	UBXN7_HUMAN	4	-1.40838	0.000193058
Q5EBM0	CMPK2	UMP-CMP kinase 2, mitochondrial	CMPK2_HUMAN	3	-1.5047	1.75733e-08
Q9GZN8	C20orf27	UPF0687 protein C20orf27	CT027_HUMAN	2	-1.35277	0.00179371
P46939	UTRN	Utrophin	UTRO_HUMAN	10	-1.73935	0.00128117
O00534	VWA5A	von Willebrand factor A domain-containing protein 5A	VMA5A_HUMAN	2	-1.76347	0.00452606
Q15904	ATP6AP1	V-type proton ATPase subunit S1	VAS1_HUMAN	3	-1.45567	0.0138663
Q8IWB7	WDFY1	WD repeat and FYVE domain-containing protein 1	WDFY1_HUMAN	3	-1.35394	0.012765
Q8TAF3	WDR48	WD repeat-containing protein 48	WDR48_HUMAN	2	-1.34823	0.0211146

## Sheet: LPS + BB-Cl vs. LPS
Supplemental Table 1 D) Differentially expressed proteins in THP-1 macrophages treated with LPS and BB-Cl-amidine as compared to LPS group (q<0.05, n=5).
Protein Groups	Genes	Protein Descriptions	Protein Names	# Unique Total Peptides	Fold change	q-value
P02768;P02768-1	ALB;	Albumin;	ALBU_HUMAN;	13	1.39194	0.00938545
Q92625	ANKS1A	Ankyrin repeat and SAM domain-containing protein 1A	ANS1A_HUMAN	4	1.6802	0.00185896
P04114	APOB	Apolipoprotein B-100	APOB_HUMAN	5	1.38933	0.00176429
P38398	BRCA1	Breast cancer type 1 susceptibility protein	BRCA1_HUMAN	2	2.18828	0.0231191
P48729	CSNK1A1	Casein kinase I isoform alpha	KC1A_HUMAN	3	1.66838	5.04672e-05
Q96S66	CLCC1	Chloride channel CLIC-like protein 1	CLCC1_HUMAN	5	2.24613	0.00335387
Q96NY7	CLIC6	Chloride intracellular channel protein 6	CLIC6_HUMAN	2	1.48689	0.00851536
P08123	COL1A2	Collagen alpha-2(I) chain	CO1A2_HUMAN	2	1.50704	0.00594052
Q00535	CDK5	Cyclin-dependent-like kinase 5	CDK5_HUMAN	3	1.44009	0.0242389
O43592	XPOT	Exportin-T	XPOT_HUMAN	5	1.89523	0.000889182
Q9Y297	BTRC	F-box/WD repeat-containing protein 1A	FBW1A_HUMAN	2	1.3642	0.0492533
P09467	FBP1	Fructose-1,6-bisphosphatase 1	F16P1_HUMAN	4	1.5284	0.00560436
P47897	QARS1	Glutamine--tRNA ligase	SYQ_HUMAN	9	1.52448	0.00273601
Q9H4A6	GOLPH3	Golgi phosphoprotein 3	GOLP3_HUMAN	3	1.3889	0.010288
Q9NPE3	NOP10	H/ACA ribonucleoprotein complex subunit 3	NOP10_HUMAN	2	1.66006	0.0399509
P04233	CD74	HLA class II histocompatibility antigen gamma chain	HG2A_HUMAN	2	1.64772	0.00118032
P33527	ABCC1	Multidrug resistance-associated protein 1	MRP1_HUMAN	4	1.37185	0.00194259
Q9UHQ9	CYB5R1	NADH-cytochrome b5 reductase 1	NB5R1_HUMAN	4	1.44782	0.0319883
O15067	PFAS	Phosphoribosylformylglycinamidine synthase	PUR4_HUMAN	2	1.36512	0.0117861
Q92508	PIEZO1	Piezo-type mechanosensitive ion channel component 1	PIEZ1_HUMAN	2	1.51088	0.000966721
Q9H7F0	ATP13A3	Probable cation-transporting ATPase 13A3	AT133_HUMAN	2	1.39186	0.0454215
Q9HA77	CARS2	Probable cysteine--tRNA ligase, mitochondrial	SYCM_HUMAN	4	1.44669	0.048805
Q96PZ0	PUS7	Pseudouridylate synthase 7 homolog	PUS7_HUMAN	5	1.54335	0.0241756
Q49A26	GLYR1	Putative oxidoreductase GLYR1	GLYR1_HUMAN	5	2.06923	0.000429067
Q96PK6	RBM14	RNA-binding protein 14	RBM14_HUMAN	4	1.54538	0.0426243
P35237	SERPINB6	Serpin B6	SPB6_HUMAN	6	1.43633	0.000678774
P42229	STAT5A	Signal transducer and activator of transcription 5A	STA5A_HUMAN	5	1.38809	0.0419664
Q96Q05	TRAPPC9	Trafficking protein particle complex subunit 9	TPPC9_HUMAN	7	1.55774	0.0326897
Q01201	RELB	Transcription factor RelB	RELB_HUMAN	3	2.0572	0.00721256
Q8TDZ2	MICAL1	[F-actin]-monooxygenase MICAL1	MICA1_HUMAN	6	-1.36832	0.030791
Q9NRX4	PHPT1	14 kDa phosphohistidine phosphatase	PHP14_HUMAN	4	-1.66942	3.20541e-05
P51665	PSMD7	26S proteasome non-ATPase regulatory subunit 7	PSMD7_HUMAN	6	-1.40529	0.00695103
P48556	PSMD8	26S proteasome non-ATPase regulatory subunit 8	PSMD8_HUMAN	5	-1.37224	0.00259471
O00233	PSMD9	26S proteasome non-ATPase regulatory subunit 9	PSMD9_HUMAN	5	-1.681	0.000169977
Q9Y676	MRPS18B	28S ribosomal protein S18b, mitochondrial	RT18B_HUMAN	2	-1.51136	0.01586
Q92552	MRPS27	28S ribosomal protein S27, mitochondrial	RT27_HUMAN	3	-2.51992	1.22453e-07
P51398	DAP3	28S ribosomal protein S29, mitochondrial	RT29_HUMAN	4	-1.98634	0.0052963
P82673	MRPS35	28S ribosomal protein S35, mitochondrial	RT35_HUMAN	2	-1.34763	0.00581084
P82909	MRPS36	28S ribosomal protein S36, mitochondrial	RT36_HUMAN	2	-2.28808	6.50479e-06
P82675	MRPS5	28S ribosomal protein S5, mitochondrial	RT05_HUMAN	3	-1.47002	0.000285084
Q9BYD6	MRPL1	39S ribosomal protein L1, mitochondrial	RM01_HUMAN	6	-1.47426	0.000327078
Q6NVY1	HIBCH	3-hydroxyisobutyryl-CoA hydrolase, mitochondrial	HIBCH_HUMAN	5	-1.46257	0.000142292
P46783;Q9NQ39	RPS10;RPS10P5	40S ribosomal protein S10;Putative 40S ribosomal protein S10-like	RS10_HUMAN;RS10L_HUMAN	2	-2.15205	5.12973e-07
P62244	RPS15A	40S ribosomal protein S15a	RS15A_HUMAN	3	-1.89174	0.00038578
P08708	RPS17	40S ribosomal protein S17	RS17_HUMAN	6	-1.55537	0.00126864
P60866	RPS20	40S ribosomal protein S20	RS20_HUMAN	2	-2.11885	7.66443e-10
P62266	RPS23	40S ribosomal protein S23	RS23_HUMAN	5	-1.44907	9.77833e-07
P62847	RPS24	40S ribosomal protein S24	RS24_HUMAN	3	-1.45858	0.00167801
P62701	RPS4X	40S ribosomal protein S4, X isoform	RS4X_HUMAN	8	-1.59334	5.32894e-05
P22090	RPS4Y1	40S ribosomal protein S4, Y isoform 1	RS4Y1_HUMAN	3	-1.48717	0.0238356
P62753	RPS6	40S ribosomal protein S6	RS6_HUMAN	7	-1.37404	0.000225328
P46781	RPS9	40S ribosomal protein S9	RS9_HUMAN	6	-1.38405	0.00875625
P54619	PRKAG1	5'-AMP-activated protein kinase subunit gamma-1	AAKG1_HUMAN	3	-2.09862	0.000366229
P30050	RPL12	60S ribosomal protein L12	RL12_HUMAN	4	-1.36717	2.09792e-07
P26373	RPL13	60S ribosomal protein L13	RL13_HUMAN	5	-1.42599	0.000250984
P50914	RPL14	60S ribosomal protein L14	RL14_HUMAN	2	-1.95874	2.70712e-06
Q07020	RPL18	60S ribosomal protein L18	RL18_HUMAN	3	-1.41518	0.000190101
P35268	RPL22	60S ribosomal protein L22	RL22_HUMAN	4	-1.42943	0.000187026
P62829	RPL23	60S ribosomal protein L23	RL23_HUMAN	4	-1.82342	0.000144179
P61254;Q9UNX3	RPL26;RPL26L1	60S ribosomal protein L26;60S ribosomal protein L26-like 1	RL26_HUMAN;RL26L_HUMAN	6	-1.46845	0.00851536
P46776	RPL27A	60S ribosomal protein L27a	RL27A_HUMAN	4	-1.47882	4.87764e-06
P39023	RPL3	60S ribosomal protein L3	RL3_HUMAN	11	-1.60874	8.01985e-06
P62899	RPL31	60S ribosomal protein L31	RL31_HUMAN	4	-1.4951	0.00277892
P42766	RPL35	60S ribosomal protein L35	RL35_HUMAN	2	-1.72936	9.12751e-08
P18077	RPL35A	60S ribosomal protein L35a	RL35A_HUMAN	3	-1.61723	6.78912e-07
Q6DKI1	RPL7L1	60S ribosomal protein L7-like 1	RL7L_HUMAN	2	-1.87666	5.67043e-07
P62917	RPL8	60S ribosomal protein L8	RL8_HUMAN	3	-1.37966	4.54676e-07
Q9NR19	ACSS2	Acetyl-coenzyme A synthetase, cytoplasmic	ACSA_HUMAN	5	-1.39516	0.0363848
Q99798	ACO2	Aconitate hydratase, mitochondrial	ACON_HUMAN	17	-1.42007	0.000488922
Q86TU7	SETD3	Actin-histidine N-methyltransferase	SETD3_HUMAN	3	-1.48825	2.73501e-06
Q92747	ARPC1A	Actin-related protein 2/3 complex subunit 1A	ARC1A_HUMAN	6	-1.68432	2.50747e-05
P59998	ARPC4	Actin-related protein 2/3 complex subunit 4	ARPC4_HUMAN	2	-1.37646	5.24026e-05
P49753;Q86TX2	ACOT2;ACOT1	Acyl-coenzyme A thioesterase 2, mitochondrial;Acyl-coenzyme A thioesterase 1	ACOT2_HUMAN;ACOT1_HUMAN	3	-1.44436	8.83543e-06
Q9Y305	ACOT9	Acyl-coenzyme A thioesterase 9, mitochondrial	ACOT9_HUMAN	4	-1.37279	0.0133488
P30566	ADSL	Adenylosuccinate lyase	PUR8_HUMAN	5	-1.39084	0.00916358
P30520	ADSS2	Adenylosuccinate synthetase isozyme 2	PURA2_HUMAN	5	-1.45333	2.52645e-05
P12235	SLC25A4	ADP/ATP translocase 1	ADT1_HUMAN	2	-1.88874	0.0066542
P05141	SLC25A5	ADP/ATP translocase 2	ADT2_HUMAN	4	-1.39548	0.00489397
Q10588	BST1	ADP-ribosyl cyclase/cyclic ADP-ribose hydrolase 2	BST1_HUMAN	3	-1.40177	0.00168192
P61204;P84077	ARF3;ARF1	ADP-ribosylation factor 3;ADP-ribosylation factor 1	ARF3_HUMAN;ARF1_HUMAN	3	-1.47584	0.000243665
Q8N6T3	ARFGAP1	ADP-ribosylation factor GTPase-activating protein 1	ARFG1_HUMAN	2	-1.40212	0.0269378
Q96BM9	ARL8A	ADP-ribosylation factor-like protein 8A	ARL8A_HUMAN	3	-2.65469	1.29931e-05
Q9UKK9	NUDT5	ADP-sugar pyrophosphatase	NUDT5_HUMAN	3	-2.31554	5.3344e-07
P61163	ACTR1A	Alpha-centractin	ACTZ_HUMAN	3	-2.37879	3.1223e-06
Q9NTJ4	MAN2C1	Alpha-mannosidase 2C1	MA2C1_HUMAN	3	-1.8474	0.000190125
P54920	NAPA	Alpha-soluble NSF attachment protein	SNAA_HUMAN	12	-1.41291	0.000145055
P40222	TXLNA	Alpha-taxilin	TXLNA_HUMAN	8	-1.44302	0.00404475
Q01433	AMPD2	AMP deaminase 2	AMPD2_HUMAN	5	-1.44491	0.000880283
Q6FI81	CIAPIN1	Anamorsin	CPIN1_HUMAN	5	-1.75564	0.000119005
Q8IWZ3	ANKHD1	Ankyrin repeat and KH domain-containing protein 1	ANKH1_HUMAN	2	-1.37528	0.00138622
P08758	ANXA5	Annexin A5	ANXA5_HUMAN	7	-1.4385	3.19137e-05
Q92572	AP3S1	AP-3 complex subunit sigma-1	AP3S1_HUMAN	3	-1.441	0.00229832
P02649	APOE	Apolipoprotein E	APOE_HUMAN	2	-1.54939	0.00521676
Q14161	GIT2	ARF GTPase-activating protein GIT2	GIT2_HUMAN	6	-1.79847	9.84106e-05
O75964	ATP5MG	ATP synthase subunit g, mitochondrial	ATP5L_HUMAN	4	-1.60454	2.81867e-05
P18859	ATP5PF	ATP synthase-coupling factor 6, mitochondrial	ATP5J_HUMAN	3	-1.38341	0.0300797
Q8NBU5	ATAD1	ATPase family AAA domain-containing protein 1	ATAD1_HUMAN	5	-1.46452	3.42284e-05
P28288	ABCD3	ATP-binding cassette sub-family D member 3	ABCD3_HUMAN	5	-1.69882	2.60861e-05
P17858	PFKL	ATP-dependent 6-phosphofructokinase, liver type	PFKAL_HUMAN	7	-1.56513	0.000244826
Q01813	PFKP	ATP-dependent 6-phosphofructokinase, platelet type	PFKAP_HUMAN	11	-1.39588	2.32497e-08
Q9GZR7	DDX24	ATP-dependent RNA helicase DDX24	DDX24_HUMAN	7	-1.66388	0.00361078
Q14562	DHX8	ATP-dependent RNA helicase DHX8	DHX8_HUMAN	6	-1.37933	0.0012274
Q99933	BAG1	BAG family molecular chaperone regulator 1	BAG1_HUMAN	5	-1.72934	0.00132491
Q7L1Q6	BZW1	Basic leucine zipper and W2 domain-containing protein 1	BZW1_HUMAN	10	-1.43378	0.00183469
Q9Y6E2	BZW2	Basic leucine zipper and W2 domain-containing protein 2	BZW2_HUMAN	10	-1.37072	0.00253031
Q14457	BECN1	Beclin-1	BECN1_HUMAN	3	-1.35227	0.000325902
P61769	B2M	Beta-2-microglobulin	B2MG_HUMAN	4	-1.40109	0.00574464
Q8WYA6	CTNNBL1	Beta-catenin-like protein 1	CTBL1_HUMAN	7	-1.80792	0.000520672
P16278	GLB1	Beta-galactosidase	BGAL_HUMAN	4	-1.3499	0.000103546
P08236	GUSB	Beta-glucuronidase	BGLR_HUMAN	5	-1.50183	2.62315e-05
Q13867	BLMH	Bleomycin hydrolase	BLMH_HUMAN	6	-1.35814	5.4536e-05
Q10589	BST2	Bone marrow stromal antigen 2	BST2_HUMAN	2	-1.47786	0.0103913
Q9UBW5	BIN2	Bridging integrator 2	BIN2_HUMAN	11	-1.60993	2.7139e-08
Q15018	ABRAXAS2	BRISC complex subunit Abraxas 2	ABRX2_HUMAN	6	-1.61716	0.0021203
P21730	C5AR1	C5a anaphylatoxin chemotactic receptor 1	C5AR1_HUMAN	3	-1.72524	0.00894762
P27708	CAD	CAD protein	PYR1_HUMAN	5	-1.38831	9.70334e-06
Q8IWX8	CHERP	Calcium homeostasis endoplasmic reticulum protein	CHERP_HUMAN	4	-2.11165	1.40545e-05
P07384	CAPN1	Calpain-1 catalytic subunit	CAN1_HUMAN	8	-1.4881	0.0029516
P27797	CALR	Calreticulin	CALR_HUMAN	24	-1.4465	0.00115936
P10644	PRKAR1A	cAMP-dependent protein kinase type I-alpha regulatory subunit	KAP0_HUMAN	4	-1.51213	0.00635869
P00918	CA2	Carbonic anhydrase 2	CAH2_HUMAN	7	-1.43208	0.000389083
P16152	CBR1	Carbonyl reductase [NADPH] 1	CBR1_HUMAN	7	-1.59279	1.44005e-05
P14384	CPM	Carboxypeptidase M	CBPM_HUMAN	5	-3.2538	0.000109822
P23786	CPT2	Carnitine O-palmitoyltransferase 2, mitochondrial	CPT2_HUMAN	9	-1.35676	0.00205638
P67870	CSNK2B	Casein kinase II subunit beta	CSK2B_HUMAN	2	-1.62171	0.000363828
Q9H257	CARD9	Caspase recruitment domain-containing protein 9	CARD9_HUMAN	6	-1.36002	0.000624987
Q14790	CASP8	Caspase-8	CASP8_HUMAN	3	-3.18525	0.000116128
P08311	CTSG	Cathepsin G	CATG_HUMAN	2	-1.35078	5.12973e-07
Q96Q11	TRNT1	CCA tRNA nucleotidyltransferase 1, mitochondrial	TRNT1_HUMAN	2	-1.9151	0.00258716
Q9Y5K6	CD2AP	CD2-associated protein	CD2AP_HUMAN	7	-1.39498	0.0124421
Q8TCZ2	CD99L2	CD99 antigen-like protein 2	C99L2_HUMAN	3	-1.43354	0.000989636
Q8N163	CCAR2	Cell cycle and apoptosis regulator protein 2	CCAR2_HUMAN	10	-1.36902	0.000530767
Q9NX58	LYAR	Cell growth-regulating nucleolar protein	LYAR_HUMAN	4	-1.51209	5.4888e-06
O43264	ZW10	Centromere/kinetochore protein zw10 homolog	ZW10_HUMAN	11	-1.48834	0.000467912
Q5SW79	CEP170	Centrosomal protein of 170 kDa	CE170_HUMAN	6	-2.15465	0.000122554
Q9HD42	CHMP1A	Charged multivesicular body protein 1a	CHM1A_HUMAN	2	-1.97455	0.000172207
Q9NZZ3	CHMP5	Charged multivesicular body protein 5	CHMP5_HUMAN	2	-1.74674	0.00024077
Q8WUX9	CHMP7	Charged multivesicular body protein 7	CHMP7_HUMAN	3	-2.55471	6.21563e-06
Q9Y696	CLIC4	Chloride intracellular channel protein 4	CLIC4_HUMAN	11	-1.3492	0.00207727
P49585	PCYT1A	Choline-phosphate cytidylyltransferase A	PCY1A_HUMAN	3	-1.6451	0.000943397
Q9Y3Y2	CHTOP	Chromatin target of PRMT1 protein	CHTOP_HUMAN	2	-1.50715	0.00024329
P09496	CLTA	Clathrin light chain A	CLCA_HUMAN	2	-2.14144	0.000226521
Q16630	CPSF6	Cleavage and polyadenylation specificity factor subunit 6	CPSF6_HUMAN	5	-4.63438	2.18248e-06
Q9H6E4	CCDC134	Coiled-coil domain-containing protein 134	CC134_HUMAN	4	-1.38691	5.47976e-05
Q86WR0	CCDC25	Coiled-coil domain-containing protein 25	CCD25_HUMAN	3	-1.56163	0.000171114
Q4VC31	CCDC58	Coiled-coil domain-containing protein 58	CCD58_HUMAN	2	-1.7117	0.000249049
Q86VX2	COMMD7	COMM domain-containing protein 7	COMD7_HUMAN	3	-1.59503	0.000131529
P06681	C2	Complement C2	CO2_HUMAN	6	-1.55588	0.000213618
Q07021	C1QBP	Complement component 1 Q subcomponent-binding protein, mitochondrial	C1QBP_HUMAN	3	-1.44322	0.0323638
P08174	CD55	Complement decay-accelerating factor	DAF_HUMAN	2	-1.72484	0.000622944
Q15021	NCAPD2	Condensin complex subunit 1	CND1_HUMAN	6	-1.44363	0.000119005
Q15003	NCAPH	Condensin complex subunit 2	CND2_HUMAN	4	-1.57777	1.78739e-07
Q9UBW8	COPS7A	COP9 signalosome complex subunit 7a	CSN7A_HUMAN	2	-1.41124	0.000403836
Q13616	CUL1	Cullin-1	CUL1_HUMAN	9	-1.46721	0.0139768
P06493	CDK1	Cyclin-dependent kinase 1	CDK1_HUMAN	4	-1.79986	7.56482e-05
P21127	CDK11B	Cyclin-dependent kinase 11B	CD11B_HUMAN	4	-1.45632	0.00563447
P31930	UQCRC1	Cytochrome b-c1 complex subunit 1, mitochondrial	QCR1_HUMAN	5	-1.64728	2.32261e-05
P14927	UQCRB	Cytochrome b-c1 complex subunit 7	QCR7_HUMAN	3	-1.40579	0.00266682
P13073	COX4I1	Cytochrome c oxidase subunit 4 isoform 1, mitochondrial	COX41_HUMAN	6	-1.45453	1.4743e-05
Q96EP5	DAZAP1	DAZ-associated protein 1	DAZP1_HUMAN	3	-2.19596	4.82597e-06
P30046	DDT	D-dopachrome decarboxylase	DOPD_HUMAN	2	-1.43773	1.3403e-05
P32321	DCTD	Deoxycytidylate deaminase	DCTD_HUMAN	4	-1.94083	8.33309e-06
P60981	DSTN	Destrin	DEST_HUMAN	5	-1.78966	4.54013e-07
Q02127	DHODH	Dihydroorotate dehydrogenase (quinone), mitochondrial	PYRD_HUMAN	2	-1.50181	0.000185424
Q9P265	DIP2B	Disco-interacting protein 2 homolog B	DIP2B_HUMAN	4	-1.78983	0.000518376
P78536	ADAM17	Disintegrin and metalloproteinase domain-containing protein 17	ADA17_HUMAN	4	-1.55919	0.000412762
Q13426	XRCC4	DNA repair protein XRCC4	XRCC4_HUMAN	5	-1.39491	2.87145e-06
P25205	MCM3	DNA replication licensing factor MCM3	MCM3_HUMAN	10	-1.39623	0.000739332
P33992	MCM5	DNA replication licensing factor MCM5	MCM5_HUMAN	9	-1.37109	0.000137589
P33993	MCM7	DNA replication licensing factor MCM7	MCM7_HUMAN	6	-2.12144	3.80289e-05
P30876	POLR2B	DNA-directed RNA polymerase II subunit RPB2	RPB2_HUMAN	3	-1.52493	0.00780009
Q9H3Z4	DNAJC5	DnaJ homolog subfamily C member 5	DNJC5_HUMAN	2	-1.37204	0.00130206
P46977	STT3A	Dolichyl-diphosphooligosaccharide--protein glycosyltransferase subunit STT3A	STT3A_HUMAN	5	-1.38099	0.00184614
Q9Y673	ALG5	Dolichyl-phosphate beta-glucosyltransferase	ALG5_HUMAN	5	-1.37695	0.00793052
O60216	RAD21	Double-strand-break repair protein rad21 homolog	RAD21_HUMAN	6	-2.06425	3.55083e-05
O95793	STAU1	Double-stranded RNA-binding protein Staufen homolog 1	STAU1_HUMAN	6	-1.36965	3.80289e-05
Q14203	DCTN1	Dynactin subunit 1	DCTN1_HUMAN	12	-1.57368	0.000122423
O75935	DCTN3	Dynactin subunit 3	DCTN3_HUMAN	3	-1.92875	1.15225e-06
P50570	DNM2	Dynamin-2	DYN2_HUMAN	13	-1.52389	4.54676e-07
Q5VTR2	RNF20	E3 ubiquitin-protein ligase BRE1A	BRE1A_HUMAN	4	-1.42227	0.000229612
P62877	RBX1	E3 ubiquitin-protein ligase RBX1	RBX1_HUMAN	2	-1.46795	6.87441e-05
Q7L5Y9	MAEA	E3 ubiquitin-protein transferase MAEA	MAEA_HUMAN	4	-1.39623	0.00331717
Q8N3D4	EHBP1L1	EH domain-binding protein 1-like protein 1	EH1L1_HUMAN	5	-1.79702	0.00111919
Q6PCB8	EMB	Embigin	EMB_HUMAN	3	-1.73952	6.50479e-06
Q96DZ1	ERLEC1	Endoplasmic reticulum lectin 1	ERLEC_HUMAN	4	-2.1511	2.69726e-05
Q7Z2K6	ERMP1	Endoplasmic reticulum metallopeptidase 1	ERMP1_HUMAN	4	-1.35635	0.00223121
Q9Y282	ERGIC3	Endoplasmic reticulum-Golgi intermediate compartment protein 3	ERGI3_HUMAN	6	-2.96541	1.23178e-05
Q92556	ELMO1	Engulfment and cell motility protein 1	ELMO1_HUMAN	10	-1.44397	0.00173252
Q9UHY7	ENOPH1	Enolase-phosphatase E1	ENOPH_HUMAN	5	-1.92307	3.73878e-07
Q9UBC2	EPS15L1	Epidermal growth factor receptor substrate 15-like 1	EP15R_HUMAN	13	-1.36303	4.23481e-05
Q8N766	EMC1	ER membrane protein complex subunit 1	EMC1_HUMAN	9	-3.4076	0.000496022
Q9NTX5	ECHDC1	Ethylmalonyl-CoA decarboxylase	ECHD1_HUMAN	7	-2.2446	1.2124e-05
O15371	EIF3D	Eukaryotic translation initiation factor 3 subunit D	EIF3D_HUMAN	5	-1.34956	0.0155701
Q7L2H7	EIF3M	Eukaryotic translation initiation factor 3 subunit M	EIF3M_HUMAN	5	-1.40064	3.6998e-05
Q04637	EIF4G1	Eukaryotic translation initiation factor 4 gamma 1	IF4G1_HUMAN	21	-1.35917	0.000963452
Q15056	EIF4H	Eukaryotic translation initiation factor 4H	IF4H_HUMAN	2	-1.98551	1.63722e-05
P55010	EIF5	Eukaryotic translation initiation factor 5	IF5_HUMAN	10	-1.46203	0.000121857
P42285	MTREX	Exosome RNA helicase MTR4	MTREX_HUMAN	8	-1.54965	5.86713e-07
O14980	XPO1	Exportin-1	XPO1_HUMAN	12	-1.54901	0.0118876
P47756	CAPZB	F-actin-capping protein subunit beta	CAPZB_HUMAN	7	-1.70902	9.73948e-10
Q96AE4	FUBP1	Far upstream element-binding protein 1	FUBP1_HUMAN	10	-1.44185	3.05754e-05
P14324	FDPS	Farnesyl pyrophosphate synthase	FPPS_HUMAN	2	-1.59173	0.000624987
Q9UNN5	FAF1	FAS-associated factor 1	FAF1_HUMAN	5	-2.28161	6.55659e-08
Q9Y2H6	FNDC3A	Fibronectin type-III domain-containing protein 3A	FND3A_HUMAN	5	-1.4585	0.0035229
P39748	FEN1	Flap endonuclease 1	FEN1_HUMAN	7	-1.38493	0.000287607
Q16595	FXN	Frataxin, mitochondrial	FRDA_HUMAN	2	-1.7321	4.98643e-08
P07954	FH	Fumarate hydratase, mitochondrial	FUMH_HUMAN	14	-1.72158	0.000162207
P17931	LGALS3	Galectin-3	LEG3_HUMAN	2	-1.84083	0.00014721
Q99747	NAPG	Gamma-soluble NSF attachment protein	SNAG_HUMAN	6	-1.68328	0.00146923
O95479	H6PD	GDH/6PGL endoplasmic bifunctional protein	G6PE_HUMAN	3	-1.69294	0.00691988
Q13630	GFUS	GDP-L-fucose synthase	FCL_HUMAN	6	-1.37489	0.00044081
Q8TEQ6	GEMIN5	Gem-associated protein 5	GEMI5_HUMAN	9	-1.46347	0.000783347
Q9P107	GMIP	GEM-interacting protein	GMIP_HUMAN	7	-1.43536	0.010275
Q9NQX3	GPHN	Gephyrin	GEPH_HUMAN	7	-1.62685	0.0122497
Q9NWU2	GID8	Glucose-induced degradation protein 8 homolog	GID8_HUMAN	3	-8.70663	0.000705342
P00367	GLUD1	Glutamate dehydrogenase 1, mitochondrial	DHE3_HUMAN	13	-1.38541	0.000363553
P19440	GGT1	Glutathione hydrolase 1 proenzyme	GGT1_HUMAN	2	-1.44642	0.00261814
P21266	GSTM3	Glutathione S-transferase Mu 3	GSTM3_HUMAN	6	-1.78417	0.0039048
P04406	GAPDH	Glyceraldehyde-3-phosphate dehydrogenase	G3P_HUMAN	11	-1.36634	2.92201e-05
Q8N335	GPD1L	Glycerol-3-phosphate dehydrogenase 1-like protein	GPD1L_HUMAN	2	-1.44486	0.00124332
Q9UBQ7	GRHPR	Glyoxylate reductase/hydroxypyruvate reductase	GRHPR_HUMAN	4	-1.4527	2.32261e-05
Q9H8Y8	GORASP2	Golgi reassembly-stacking protein 2	GORS2_HUMAN	3	-1.48357	0.00418328
Q9NX62	BPNT2	Golgi-resident adenosine 3',5'-bisphosphate 3'-phosphatase	IMPA3_HUMAN	3	-1.58273	0.000501055
Q92538	GBF1	Golgi-specific brefeldin A-resistance guanine nucleotide exchange factor 1	GBF1_HUMAN	5	-1.73918	0.000345894
Q12849	GRSF1	G-rich sequence factor 1	GRSF1_HUMAN	2	-1.82895	0.000169121
Q4V328	GRIPAP1	GRIP1-associated protein 1	GRAP1_HUMAN	12	-1.43765	0.025941
Q14C86	GAPVD1	GTPase-activating protein and VPS9 domain-containing protein 1	GAPD1_HUMAN	9	-1.41499	0.00502059
P04899	GNAI2	Guanine nucleotide-binding protein G(i) subunit alpha-2	GNAI2_HUMAN	2	-1.6053	1.13647e-05
P50148	GNAQ	Guanine nucleotide-binding protein G(q) subunit alpha	GNAQ_HUMAN	4	-1.46241	0.000583238
Q9NY12	GAR1	H/ACA ribonucleoprotein complex subunit 1	GAR1_HUMAN	2	-1.4997	0.011914
Q53T59	HS1BP3	HCLS1-binding protein 3	H1BP3_HUMAN	4	-2.02516	3.10766e-08
Q9H583	HEATR1	HEAT repeat-containing protein 1	HEAT1_HUMAN	10	-1.43167	5.12524e-05
P07900	HSP90AA1	Heat shock protein HSP 90-alpha	HS90A_HUMAN	17	-1.59077	1.78739e-07
Q9HCE1	MOV10	Helicase MOV-10	MOV10_HUMAN	4	-1.65878	0.00047389
P09601	HMOX1	Heme oxygenase 1	HMOX1_HUMAN	3	-1.41504	0.035105
Q13151	HNRNPA0	Heterogeneous nuclear ribonucleoprotein A0	ROA0_HUMAN	3	-1.47226	0.0143056
P51991	HNRNPA3	Heterogeneous nuclear ribonucleoprotein A3	ROA3_HUMAN	8	-1.61259	9.97474e-06
Q8WVV9	HNRNPLL	Heterogeneous nuclear ribonucleoprotein L-like	HNRLL_HUMAN	7	-1.66074	2.43594e-05
P22626	HNRNPA2B1	Heterogeneous nuclear ribonucleoproteins A2/B1	ROA2_HUMAN	8	-1.46956	8.39516e-07
P49773	HINT1	Histidine triad nucleotide-binding protein 1	HINT1_HUMAN	4	-1.68476	0.000104625
Q13547	HDAC1	Histone deacetylase 1	HDAC1_HUMAN	3	-1.74107	4.06213e-05
P0C0S8;P20671;Q16777;Q6FI13;Q96KK5;Q99878;Q9BTM1	H2AC11;H2AC7;H2AC20;H2AC18;H2AC12;H2AC14;H2AJ	Histone H2A type 1;Histone H2A type 1-D;Histone H2A type 2-C;Histone H2A type 2-A;Histone H2A type 1-H;Histone H2A type 1-J;Histone H2A.J	H2A1_HUMAN;H2A1D_HUMAN;H2A2C_HUMAN;H2A2A_HUMAN;H2A1H_HUMAN;H2A1J_HUMAN;H2AJ_HUMAN	2	-1.77754	3.0226e-12
P55899	FCGRT	IgG receptor FcRn large subunit p51	FCGRN_HUMAN	5	-1.43882	0.00199298
Q8WZA9	IRGQ	Immunity-related GTPase family Q protein	IRGQ_HUMAN	3	-1.73205	0.000187929
O00505	KPNA3	Importin subunit alpha-4	IMA4_HUMAN	7	-1.52972	8.83543e-06
O14920	IKBKB	Inhibitor of nuclear factor kappa-B kinase subunit beta	IKKB_HUMAN	7	-1.37691	0.000371102
Q9H2U2	PPA2	Inorganic pyrophosphatase 2, mitochondrial	IPYR2_HUMAN	9	-1.462	3.55052e-05
Q14643	ITPR1	Inositol 1,4,5-trisphosphate receptor type 1	ITPR1_HUMAN	19	-1.38742	1.38575e-05
P13612	ITGA4	Integrin alpha-4	ITA4_HUMAN	9	-1.44073	0.000161293
P11215	ITGAM	Integrin alpha-M	ITAM_HUMAN	8	-1.37474	0.000175462
P80217	IFI35	Interferon-induced 35 kDa protein	IN35_HUMAN	2	-1.5923	0.0203092
P19525	EIF2AK2	Interferon-induced, double-stranded RNA-activated protein kinase	E2AK2_HUMAN	8	-2.01833	5.95995e-06
P26440	IVD	Isovaleryl-CoA dehydrogenase, mitochondrial	IVD_HUMAN	6	-1.39502	2.46168e-06
Q9UK76	JPT1	Jupiter microtubule associated homolog 1	JUPI1_HUMAN	2	-1.70188	0.0038763
Q9H910	JPT2	Jupiter microtubule associated homolog 2	JUPI2_HUMAN	3	-1.62977	0.000583307
Q86V48	LUZP1	Leucine zipper protein 1	LUZP1_HUMAN	9	-1.92507	5.91668e-05
Q8N9N7	LRRC57	Leucine-rich repeat-containing protein 57	LRC57_HUMAN	4	-1.51271	0.00282997
Q96AG4	LRRC59	Leucine-rich repeat-containing protein 59	LRC59_HUMAN	8	-1.38271	0.00373831
Q9H6V9	LDAH	Lipid droplet-associated hydrolase	LDAH_HUMAN	2	-1.60392	1.30433e-06
Q93052	LPP	Lipoma-preferred partner	LPP_HUMAN	3	-1.56437	1.90755e-05
O95232	LUC7L3	Luc7-like protein 3	LC7L3_HUMAN	4	-1.86084	0.000318037
P46736	BRCC3	Lys-63-specific deubiquitinase BRCC36	BRCC3_HUMAN	2	-1.79679	0.0275292
Q5VWZ2	LYPLAL1	Lysophospholipase-like protein 1	LYPL1_HUMAN	3	-1.53938	0.000323237
Q14108	SCARB2	Lysosome membrane protein 2	SCRB2_HUMAN	5	-1.97398	0.000681087
P07333	CSF1R	Macrophage colony-stimulating factor 1 receptor	CSF1R_HUMAN	5	-2.67432	2.32527e-05
Q9Y5P6	GMPPB	Mannose-1-phosphate guanyltransferase beta	GMPPB_HUMAN	2	-3.19528	1.13996e-05
P34949	MPI	Mannose-6-phosphate isomerase	MPI_HUMAN	5	-1.81582	2.95687e-05
Q16644	MAPKAPK3	MAP kinase-activated protein kinase 3	MAPK3_HUMAN	2	-1.53702	0.0439972
P27448	MARK3	MAP/microtubule affinity-regulating kinase 3	MARK3_HUMAN	3	-1.8201	0.000529984
P50281	MMP14	Matrix metalloproteinase-14	MMP14_HUMAN	7	-1.58922	3.17108e-05
Q9UNF1	MAGED2	Melanoma-associated antigen D2	MAGD2_HUMAN	5	-3.76251	4.41573e-08
P42898	MTHFR	Methylenetetrahydrofolate reductase	MTHR_HUMAN	3	-1.82735	0.000923548
P22033	MMUT	Methylmalonyl-CoA mutase, mitochondrial	MUTA_HUMAN	4	-2.15305	9.77833e-07
Q5TGZ0	MICOS10	MICOS complex subunit MIC10	MIC10_HUMAN	2	-3.15105	2.32497e-08
Q5XKP0	MICOS13	MICOS complex subunit MIC13	MIC13_HUMAN	3	-1.63257	0.000219175
Q7Z434	MAVS	Mitochondrial antiviral-signaling protein	MAVS_HUMAN	4	-2.23453	0.00052927
O43772	SLC25A20	Mitochondrial carnitine/acylcarnitine carrier protein	MCAT_HUMAN	4	-1.64402	9.25867e-06
Q9Y6C9	MTCH2	Mitochondrial carrier homolog 2	MTCH2_HUMAN	4	-1.39986	0.00305534
P62072	TIMM10	Mitochondrial import inner membrane translocase subunit Tim10	TIM10_HUMAN	3	-1.83988	0.00193227
Q9Y5L4	TIMM13	Mitochondrial import inner membrane translocase subunit Tim13	TIM13_HUMAN	3	-1.62291	6.43865e-05
Q8N4H5	TOMM5	Mitochondrial import receptor subunit TOM5 homolog	TOM5_HUMAN	2	-1.61017	0.00394074
O94826	TOMM70	Mitochondrial import receptor subunit TOM70	TOM70_HUMAN	9	-1.39878	2.67385e-06
Q9UJ68	MSRA	Mitochondrial peptide methionine sulfoxide reductase	MSRA_HUMAN	2	-1.48091	0.00369592
Q9P0P8	MTRES1	Mitochondrial transcription rescue factor 1	MRES1_HUMAN	2	-1.75602	4.92021e-05
Q10713	PMPCA	Mitochondrial-processing peptidase subunit alpha	MPPA_HUMAN	4	-1.61433	0.00090362
Q16539	MAPK14	Mitogen-activated protein kinase 14	MK14_HUMAN	3	-1.45361	4.02188e-09
Q6UB35	MTHFD1L	Monofunctional C1-tetrahydrofolate synthase, mitochondrial	C1TM_HUMAN	11	-1.54898	2.52645e-05
O43148	RNMT	mRNA cap guanine-N7 methyltransferase	MCES_HUMAN	5	-1.51334	0.000272397
Q9UKD2	MRTO4	mRNA turnover protein 4 homolog	MRT4_HUMAN	6	-1.45648	4.05146e-06
P20138	CD33	Myeloid cell surface antigen CD33	CD33_HUMAN	3	-1.62606	0.00127842
P60660	MYL6	Myosin light polypeptide 6	MYL6_HUMAN	7	-1.35609	0.025541
Q9Y217	MTMR6	Myotubularin-related protein 6	MTMR6_HUMAN	5	-1.69105	0.000658909
Q9UJ70	NAGK	N-acetyl-D-glucosamine kinase	NAGK_HUMAN	2	-1.70616	0.000655599
Q9UJJ9	GNPTG	N-acetylglucosamine-1-phosphotransferase subunit gamma	GNPTG_HUMAN	3	-1.80581	0.000268279
Q8NCW5	NAXE	NAD(P)H-hydrate epimerase	NNRE_HUMAN	4	-1.35752	1.92869e-06
Q9P032	NDUFAF4	NADH dehydrogenase [ubiquinone] 1 alpha subcomplex assembly factor 4	NDUF4_HUMAN	3	-3.21554	4.95889e-05
O95167	NDUFA3	NADH dehydrogenase [ubiquinone] 1 alpha subcomplex subunit 3	NDUA3_HUMAN	3	-1.46445	5.7503e-05
P56556	NDUFA6	NADH dehydrogenase [ubiquinone] 1 alpha subcomplex subunit 6	NDUA6_HUMAN	3	-1.52704	0.0263086
Q16795	NDUFA9	NADH dehydrogenase [ubiquinone] 1 alpha subcomplex subunit 9, mitochondrial	NDUA9_HUMAN	4	-1.40338	0.000201829
Q9NX14	NDUFB11	NADH dehydrogenase [ubiquinone] 1 beta subcomplex subunit 11, mitochondrial	NDUBB_HUMAN	2	-1.51436	1.73043e-05
O95298	NDUFC2	NADH dehydrogenase [ubiquinone] 1 subunit C2	NDUC2_HUMAN	3	-2.17218	0.011251
P48163	ME1	NADP-dependent malic enzyme	MAOX_HUMAN	6	-1.41406	0.000192334
Q15843	NEDD8	NEDD8	NEDD8_HUMAN	2	-1.63427	6.16805e-05
Q8WX92	NELFB	Negative elongation factor B	NELFB_HUMAN	5	-1.50698	0.000387703
Q9Y6K9	IKBKG	NF-kappa-B essential modulator	NEMO_HUMAN	5	-1.70559	2.32261e-05
P55769	SNU13	NHP2-like protein 1	NH2L1_HUMAN	3	-1.43417	0.0173109
Q9HAN9	NMNAT1	Nicotinamide/nicotinic acid mononucleotide adenylyltransferase 1	NMNA1_HUMAN	2	-1.3619	0.0108023
P29597	TYK2	Non-receptor tyrosine-protein kinase TYK2	TYK2_HUMAN	2	-2.04027	0.00125115
Q96KG9	SCYL1	N-terminal kinase-like protein	SCYL1_HUMAN	7	-1.40875	4.66631e-05
Q9UKX7	NUP50	Nuclear pore complex protein Nup50	NUP50_HUMAN	8	-1.41739	0.025541
Q9UHY1	NRBP1	Nuclear receptor-binding protein	NRBP_HUMAN	4	-1.41613	0.0167914
O15381	NVL	Nuclear valosin-containing protein-like	NVL_HUMAN	5	-1.46008	8.42958e-05
Q86WB0	ZC3HC1	Nuclear-interacting partner of ALK	NIPA_HUMAN	3	-1.98068	0.000116492
Q9Y3T9	NOC2L	Nucleolar complex protein 2 homolog	NOC2L_HUMAN	2	-1.65897	0.00111277
Q01085	TIAL1	Nucleolysin TIAR	TIAR_HUMAN	5	-1.71596	3.48571e-05
P22392	NME2	Nucleoside diphosphate kinase B	NDKB_HUMAN	7	-1.69884	0.000428306
Q96RS6	NUDCD1	NudC domain-containing protein 1	NUDC1_HUMAN	7	-1.46238	0.0420022
Q9NX40	OCIAD1	OCIA domain-containing protein 1	OCAD1_HUMAN	3	-1.36535	0.00295259
Q9NZT2	OGFR	Opioid growth factor receptor	OGFR_HUMAN	5	-1.47668	0.00312523
Q92882	OSTF1	Osteoclast-stimulating factor 1	OSTF1_HUMAN	6	-1.75593	1.96819e-06
Q99571	P2RX4	P2X purinoceptor 4	P2RX4_HUMAN	3	-1.51949	0.00159944
P23284	PPIB	Peptidyl-prolyl cis-trans isomerase B	PPIB_HUMAN	9	-1.40522	2.98083e-05
P62942	FKBP1A	Peptidyl-prolyl cis-trans isomerase FKBP1A	FKB1A_HUMAN	3	-2.38774	4.98643e-08
P26885	FKBP2	Peptidyl-prolyl cis-trans isomerase FKBP2	FKBP2_HUMAN	4	-1.49381	0.000136902
Q00688	FKBP3	Peptidyl-prolyl cis-trans isomerase FKBP3	FKBP3_HUMAN	6	-1.39539	0.00502182
Q14318	FKBP8	Peptidyl-prolyl cis-trans isomerase FKBP8	FKBP8_HUMAN	5	-1.94871	1.22453e-07
Q9H2H8	PPIL3	Peptidyl-prolyl cis-trans isomerase-like 3	PPIL3_HUMAN	3	-3.08767	1.14037e-05
Q8WW12	PCNP	PEST proteolytic signal-containing nuclear protein	PCNP_HUMAN	4	-1.34985	0.000324595
Q9H2J4	PDCL3	Phosducin-like protein 3	PDCL3_HUMAN	5	-1.48977	5.14284e-05
Q00325	SLC25A3	Phosphate carrier protein, mitochondrial	MPCP_HUMAN	8	-1.58159	0.00119081
P27986	PIK3R1	Phosphatidylinositol 3-kinase regulatory subunit alpha	P85A_HUMAN	8	-1.7517	0.00502182
P42356	PI4KA	Phosphatidylinositol 4-kinase alpha	PI4KA_HUMAN	8	-1.53697	0.000780751
P48426	PIP4K2A	Phosphatidylinositol 5-phosphate 4-kinase type-2 alpha	PI42A_HUMAN	3	-1.37879	0.0012274
P48651	PTDSS1	Phosphatidylserine synthase 1	PTSS1_HUMAN	2	-1.89609	2.32261e-05
P18669	PGAM1	Phosphoglycerate mutase 1	PGAM1_HUMAN	4	-2.29635	3.73774e-05
Q99570	PIK3R4	Phosphoinositide 3-kinase regulatory subunit 4	PI3R4_HUMAN	5	-1.35227	1.22453e-07
Q9Y263	PLAA	Phospholipase A-2-activating protein	PLAP_HUMAN	12	-1.40729	0.0013778
P36969	GPX4	Phospholipid hydroperoxide glutathione peroxidase	GPX4_HUMAN	6	-1.42518	0.00981193
Q9Y617	PSAT1	Phosphoserine aminotransferase	SERC_HUMAN	6	-1.78764	1.4743e-05
P53801	PTTG1IP	Pituitary tumor-transforming gene 1 protein-interacting protein	PTTG_HUMAN	2	-1.8221	4.31081e-05
Q9BTY2	FUCA2	Plasma alpha-L-fucosidase	FUCO2_HUMAN	3	-1.65389	0.0010836
Q9HB19	PLEKHA2	Pleckstrin homology domain-containing family A member 2	PKHA2_HUMAN	2	-2.81727	2.18294e-07
P26599	PTBP1	Polypyrimidine tract-binding protein 1	PTBP1_HUMAN	9	-1.65303	9.18204e-06
O95758	PTBP3	Polypyrimidine tract-binding protein 3	PTBP3_HUMAN	4	-1.68675	0.000502398
Q8TCS8	PNPT1	Polyribonucleotide nucleotidyltransferase 1, mitochondrial	PNPT1_HUMAN	11	-1.44988	0.0275551
Q96AQ6	PBXIP1	Pre-B-cell leukemia transcription factor-interacting protein 1	PBIP1_HUMAN	4	-1.57415	0.0164507
Q9C0J8	WDR33	pre-mRNA 3' end processing protein WDR33	WDR33_HUMAN	5	-1.63113	0.0100992
Q6UN15	FIP1L1	Pre-mRNA 3'-end-processing factor FIP1	FIP1_HUMAN	2	-4.00348	2.07759e-07
O60508	CDC40	Pre-mRNA-processing factor 17	PRP17_HUMAN	5	-2.07109	2.32261e-05
Q8NAV1	PRPF38A	Pre-mRNA-splicing factor 38A	PR38A_HUMAN	3	-1.76675	0.000229986
O43143	DHX15	Pre-mRNA-splicing factor ATP-dependent RNA helicase DHX15	DHX15_HUMAN	4	-1.46662	0.000958674
Q92620	DHX38	Pre-mRNA-splicing factor ATP-dependent RNA helicase PRP16	PRP16_HUMAN	6	-1.38757	0.0114515
Q5T160	RARS2	Probable arginine--tRNA ligase, mitochondrial	SYRM_HUMAN	4	-1.44048	0.000166141
Q7L014	DDX46	Probable ATP-dependent RNA helicase DDX46	DDX46_HUMAN	15	-1.35677	9.41973e-06
P17844	DDX5	Probable ATP-dependent RNA helicase DDX5	DDX5_HUMAN	7	-1.482	0.000326955
P26196	DDX6	Probable ATP-dependent RNA helicase DDX6	DDX6_HUMAN	6	-1.42334	2.57762e-05
O95671	ASMTL	Probable bifunctional dTTP/UTP pyrophosphatase/methyltransferase protein	ASML_HUMAN	3	-1.55059	0.0186212
O76071	CIAO1	Probable cytosolic iron-sulfur protein assembly protein CIAO1	CIAO1_HUMAN	4	-1.78574	5.11808e-05
P98196	ATP11A	Probable phospholipid-transporting ATPase IH	AT11A_HUMAN	3	-1.51094	0.000145629
Q9H939	PSTPIP2	Proline-serine-threonine phosphatase-interacting protein 2	PPIP2_HUMAN	4	-1.63537	0.0118853
Q32P28	P3H1	Prolyl 3-hydroxylase 1	P3H1_HUMAN	7	-1.62889	1.22453e-07
P48147	PREP	Prolyl endopeptidase	PPCE_HUMAN	16	-1.41951	6.1906e-06
P05165	PCCA	Propionyl-CoA carboxylase alpha chain, mitochondrial	PCCA_HUMAN	5	-2.19363	0.000112652
Q9H7Z7	PTGES2	Prostaglandin E synthase 2	PGES2_HUMAN	3	-3.48167	8.02529e-07
P15309	ACP3	Prostatic acid phosphatase	PPAP_HUMAN	2	-1.50149	0.000242841
P61289	PSME3	Proteasome activator complex subunit 3	PSME3_HUMAN	5	-1.40556	0.0112099
P40306	PSMB10	Proteasome subunit beta type-10	PSB10_HUMAN	2	-1.42755	0.000316994
P49720	PSMB3	Proteasome subunit beta type-3	PSB3_HUMAN	4	-2.2521	4.64509e-09
Q9UKV8	AGO2	Protein argonaute-2	AGO2_HUMAN	5	-3.09247	2.64937e-08
P35659	DEK	Protein DEK	DEK_HUMAN	4	-1.38861	4.27286e-05
Q96JJ7	TMX3	Protein disulfide-isomerase TMX3	TMX3_HUMAN	7	-1.38372	0.00920658
Q01658	DR1	Protein Dr1	NC2B_HUMAN	2	-1.41227	0.000579395
Q8WYP5	AHCTF1	Protein ELYS	ELYS_HUMAN	13	-1.38112	0.00234314
Q13045	FLII	Protein flightless-1 homolog	FLII_HUMAN	12	-1.35187	0.00578862
Q86VS8	HOOK3	Protein Hook homolog 3	HOOK3_HUMAN	8	-1.39507	4.78048e-05
P05771	PRKCB	Protein kinase C beta type	KPCB_HUMAN	9	-1.44418	0.00016977
Q9H0J9	PARP12	Protein mono-ADP-ribosyltransferase PARP12	PAR12_HUMAN	4	-1.44678	0.00500073
Q9UKK3	PARP4	Protein mono-ADP-ribosyltransferase PARP4	PARP4_HUMAN	6	-2.10503	7.70316e-07
Q9UFN0	NIPSNAP3A	Protein NipSnap homolog 3A	NPS3A_HUMAN	2	-1.4674	0.0111752
Q86TB9	PATL1	Protein PAT1 homolog 1	PATL1_HUMAN	3	-1.99268	0.00021639
P35813	PPM1A	Protein phosphatase 1A	PPM1A_HUMAN	2	-1.397	0.0211336
Q8TE77	SSH3	Protein phosphatase Slingshot homolog 3	SSH3_HUMAN	3	-1.42702	8.04177e-05
P29590	PML	Protein PML	PML_HUMAN	5	-1.56278	0.0275551
P48634	PRRC2A	Protein PRRC2A	PRC2A_HUMAN	4	-1.42777	0.0269103
Q9P258	RCC2	Protein RCC2	RCC2_HUMAN	7	-1.46388	7.78084e-06
P31949	S100A11	Protein S100-A11	S10AB_HUMAN	4	-1.39257	0.000616052
P26447	S100A4	Protein S100-A4	S10A4_HUMAN	3	-1.94844	2.75069e-05
P06703	S100A6	Protein S100-A6	S10A6_HUMAN	2	-1.70583	0.0287829
P05109	S100A8	Protein S100-A8	S10A8_HUMAN	5	-1.46412	2.80826e-05
P55735	SEC13	Protein SEC13 homolog	SEC13_HUMAN	5	-1.38682	0.00801716
Q9UBV2	SEL1L	Protein sel-1 homolog 1	SE1L1_HUMAN	3	-1.3575	0.000615012
Q15437	SEC23B	Protein transport protein Sec23B	SC23B_HUMAN	5	-1.39656	5.08663e-06
Q12974;Q93096	PTP4A2;PTP4A1	Protein tyrosine phosphatase type IVA 2;Protein tyrosine phosphatase type IVA 1	TP4A2_HUMAN;TP4A1_HUMAN	2	-1.62115	0.0257596
Q9H3U1	UNC45A	Protein unc-45 homolog A	UN45A_HUMAN	13	-1.34859	0.00774023
Q69YN4	VIRMA	Protein virilizer homolog	VIR_HUMAN	2	-1.67666	0.0260178
O75695	RP2	Protein XRP2	XRP2_HUMAN	4	-1.49391	0.000148163
P21980	TGM2	Protein-glutamine gamma-glutamyltransferase 2	TGM2_HUMAN	10	-1.46898	5.68899e-05
P22061	PCMT1	Protein-L-isoaspartate(D-aspartate) O-methyltransferase	PIMT_HUMAN	3	-1.72096	0.000577866
Q14289	PTK2B	Protein-tyrosine kinase 2-beta	FAK2_HUMAN	10	-2.05428	1.23961e-06
Q08623	PUDP	Pseudouridine-5'-phosphatase	HDHD1_HUMAN	3	-1.39924	0.000983897
Q6P1N9	TATDN1	Putative deoxyribonuclease TATDN1	TATD1_HUMAN	8	-1.77933	0.000323237
A2A3N6;P55036	PIPSL;PSMD4	Putative PIP5K1A and PSMD4-like protein;26S proteasome non-ATPase regulatory subunit 4	PIPSL_HUMAN;PSMD4_HUMAN	2	-3.21232	2.07759e-07
Q6P996	PDXDC1	Pyridoxal-dependent decarboxylase domain-containing protein 1	PDXD1_HUMAN	6	-1.61385	1.68923e-06
O15553	MEFV	Pyrin	MEFV_HUMAN	3	-1.61116	0.012418
Q8NCN5	PDPR	Pyruvate dehydrogenase phosphatase regulatory subunit, mitochondrial	PDPR_HUMAN	2	-4.36777	6.27112e-05
Q96D71	REPS1	RalBP1-associated Eps domain-containing protein 1	REPS1_HUMAN	5	-1.65792	6.26474e-07
P50749	RASSF2	Ras association domain-containing protein 2	RASF2_HUMAN	4	-2.05634	0.0488274
Q13283	G3BP1	Ras GTPase-activating protein-binding protein 1	G3BP1_HUMAN	3	-2.40312	4.64061e-05
Q15404	RSU1	Ras suppressor protein 1	RSU1_HUMAN	5	-2.43543	4.82597e-06
Q9HB90	RRAGC	Ras-related GTP-binding protein C	RRAGC_HUMAN	6	-1.39012	1.9815e-07
P61026	RAB10	Ras-related protein Rab-10	RAB10_HUMAN	4	-1.47422	0.000113646
Q13636	RAB31	Ras-related protein Rab-31	RAB31_HUMAN	5	-1.40559	0.00529927
O14966	RAB29	Ras-related protein Rab-7L1	RAB7L_HUMAN	6	-1.7388	0.00347491
Q9H6H4	REEP4	Receptor expression-enhancing protein 4	REEP4_HUMAN	2	-1.42507	4.77773e-06
Q13546	RIPK1	Receptor-interacting serine/threonine-protein kinase 1	RIPK1_HUMAN	2	-1.36005	0.012044
Q06330	RBPJ	Recombining binding protein suppressor of hairless	SUH_HUMAN	4	-2.15591	4.02188e-09
Q92900	UPF1	Regulator of nonsense transcripts 1	RENT1_HUMAN	7	-1.39049	0.00202536
O75787	ATP6AP2	Renin receptor	RENR_HUMAN	5	-2.00848	0.00053154
P35249	RFC4	Replication factor C subunit 4	RFC4_HUMAN	5	-1.56866	6.43865e-05
P35244	RPA3	Replication protein A 14 kDa subunit	RFA3_HUMAN	4	-1.45315	0.00439597
P15927	RPA2	Replication protein A 32 kDa subunit	RFA2_HUMAN	3	-2.09468	6.16772e-05
Q14257	RCN2	Reticulocalbin-2	RCN2_HUMAN	2	-1.6535	0.0209634
Q9HB40	SCPEP1	Retinoid-inducible serine carboxypeptidase	RISC_HUMAN	9	-1.49348	3.66506e-06
Q6ZUM4	ARHGAP27	Rho GTPase-activating protein 27	RHG27_HUMAN	2	-1.38909	0.000268108
Q7Z6I6	ARHGAP30	Rho GTPase-activating protein 30	RHG30_HUMAN	5	-1.42441	0.000431012
Q92619	ARHGAP45	Rho GTPase-activating protein 45	HMHA1_HUMAN	9	-1.4206	8.83543e-06
Q14155	ARHGEF7	Rho guanine nucleotide exchange factor 7	ARHG7_HUMAN	6	-1.47304	0.0057688
Q13464	ROCK1	Rho-associated protein kinase 1	ROCK1_HUMAN	10	-1.63053	0.00115371
Q5TBB1	RNASEH2B	Ribonuclease H2 subunit B	RNH2B_HUMAN	5	-2.11666	0.000948932
Q99575	POP1	Ribonucleases P/MRP protein subunit POP1	POP1_HUMAN	9	-1.50043	0.00277931
P60891	PRPS1	Ribose-phosphate pyrophosphokinase 1	PRPS1_HUMAN	4	-2.23246	1.90755e-05
Q15418	RPS6KA1	Ribosomal protein S6 kinase alpha-1	KS6A1_HUMAN	8	-1.40799	6.83782e-05
Q92979	EMG1	Ribosomal RNA small subunit methyltransferase NEP1	NEP1_HUMAN	2	-2.02003	5.66347e-05
O43159	RRP8	Ribosomal RNA-processing protein 8	RRP8_HUMAN	4	-1.36549	0.00214647
Q9Y3A5	SBDS	Ribosome maturation protein SBDS	SBDS_HUMAN	6	-1.3793	0.00780009
Q9P2E9	RRBP1	Ribosome-binding protein 1	RRBP1_HUMAN	21	-1.37975	0.00144121
P16083	NQO2	Ribosyldihydronicotinamide dehydrogenase [quinone]	NQO2_HUMAN	4	-1.56638	0.0424687
Q9H6T3	RPAP3	RNA polymerase II-associated protein 3	RPAP3_HUMAN	8	-1.65456	7.07023e-06
Q6PD62	CTR9	RNA polymerase-associated protein CTR9 homolog	CTR9_HUMAN	5	-1.44709	0.0228458
P29558	RBMS1	RNA-binding motif, single-stranded-interacting protein 1	RBMS1_HUMAN	3	-1.56662	1.90755e-05
P98175	RBM10	RNA-binding protein 10	RBM10_HUMAN	2	-2.11158	0.000187026
Q9NTZ6	RBM12	RNA-binding protein 12	RBM12_HUMAN	6	-1.58101	0.00459094
Q8IXT5	RBM12B	RNA-binding protein 12B	RB12B_HUMAN	2	-1.56111	2.50747e-05
Q9NW13	RBM28	RNA-binding protein 28	RBM28_HUMAN	9	-1.35483	0.00241882
Q9BQ04	RBM4B	RNA-binding protein 4B	RBM4B_HUMAN	6	-1.75331	0.000113646
Q9Y5S9	RBM8A	RNA-binding protein 8A	RBM8A_HUMAN	3	-1.72314	1.4634e-05
Q9BRU9	UTP23	rRNA-processing protein UTP23 homolog	UTP23_HUMAN	2	-1.57672	0.000251742
Q8NBX0	SCCPDH	Saccharopine dehydrogenase-like oxidoreductase	SCPDL_HUMAN	3	-3.10669	2.45166e-06
P31153	MAT2A	S-adenosylmethionine synthase isoform type-2	METK2_HUMAN	5	-1.8165	4.23481e-05
Q9NWH9	SLTM	SAFB-like transcription modulator	SLTM_HUMAN	7	-1.50538	0.015843
O75995	SASH3	SAM and SH3 domain-containing protein 3	SASH3_HUMAN	2	-1.56159	0.00939455
Q9NSI8	SAMSN1	SAM domain-containing protein SAMSN-1	SAMN1_HUMAN	5	-1.58105	0.0213705
Q9UHR5	SAP30BP	SAP30-binding protein	S30BP_HUMAN	3	-1.82052	1.4743e-05
Q14151	SAFB2	Scaffold attachment factor B2	SAFB2_HUMAN	3	-1.92745	0.00151529
Q9Y6Y8	SEC23IP	SEC23-interacting protein	S23IP_HUMAN	3	-1.35953	0.0308443
Q96GA7	SDSL	Serine dehydratase-like	SDSL_HUMAN	4	-1.54944	0.000113646
O15269	SPTLC1	Serine palmitoyltransferase 1	SPTC1_HUMAN	4	-1.58881	0.0384105
P10398	ARAF	Serine/threonine-protein kinase A-Raf	ARAF_HUMAN	2	-1.4315	0.0256971
Q7KZI7	MARK2	Serine/threonine-protein kinase MARK2	MARK2_HUMAN	7	-2.50951	1.45545e-06
Q99986	VRK1	Serine/threonine-protein kinase VRK1	VRK1_HUMAN	3	-2.2903	1.11642e-05
Q9H4A3	WNK1	Serine/threonine-protein kinase WNK1	WNK1_HUMAN	12	-1.52535	1.84237e-05
Q15172	PPP2R5A	Serine/threonine-protein phosphatase 2A 56 kDa regulatory subunit alpha isoform	2A5A_HUMAN	4	-1.53101	1.41085e-05
Q6IN85	PPP4R3A	Serine/threonine-protein phosphatase 4 regulatory subunit 3A	P4R3A_HUMAN	6	-2.09158	4.38139e-05
Q8N8A2	ANKRD44	Serine/threonine-protein phosphatase 6 regulatory ankyrin repeat subunit B	ANR44_HUMAN	10	-1.44588	0.000214353
Q5H9R7	PPP6R3	Serine/threonine-protein phosphatase 6 regulatory subunit 3	PP6R3_HUMAN	6	-1.62035	0.00459094
P62136	PPP1CA	Serine/threonine-protein phosphatase PP1-alpha catalytic subunit	PP1A_HUMAN	3	-1.82232	0.00517886
P62140	PPP1CB	Serine/threonine-protein phosphatase PP1-beta catalytic subunit	PP1B_HUMAN	2	-1.53505	0.00122147
P45954	ACADSB	Short/branched chain specific acyl-CoA dehydrogenase, mitochondrial	ACDSB_HUMAN	4	-1.51405	0.0291973
Q96FS4	SIPA1	Signal-induced proliferation-associated protein 1	SIPA1_HUMAN	2	-1.39379	0.0356297
O43805	SSNA1	Sjoegren syndrome nuclear autoantigen 1	SSNA1_HUMAN	4	-1.58519	0.000127403
O75044	SRGAP2	SLIT-ROBO Rho GTPase-activating protein 2	SRGP2_HUMAN	11	-1.60528	5.0284e-05
P62314	SNRPD1	Small nuclear ribonucleoprotein Sm D1	SMD1_HUMAN	2	-1.96263	0.00120536
P05026	ATP1B1	Sodium/potassium-transporting ATPase subunit beta-1	AT1B1_HUMAN	5	-1.53437	4.98168e-07
Q08357	SLC20A2	Sodium-dependent phosphate transporter 2	S20A2_HUMAN	3	-1.46799	6.09846e-05
P22732	SLC2A5	Solute carrier family 2, facilitated glucose transporter member 5	GTR5_HUMAN	4	-1.90271	0.00048328
Q00796	SORD	Sorbitol dehydrogenase	DHSO_HUMAN	3	-1.53268	0.00578862
Q13596	SNX1	Sorting nexin-1	SNX1_HUMAN	11	-1.58369	3.49465e-07
Q13813	SPTAN1	Spectrin alpha chain, non-erythrocytic 1	SPTN1_HUMAN	24	-1.45578	1.35297e-06
Q15637	SF1	Splicing factor 1	SF01_HUMAN	5	-1.46312	2.79482e-07
Q96I25	RBM17	Splicing factor 45	SPF45_HUMAN	7	-1.44162	0.00677731
P23246	SFPQ	Splicing factor, proline- and glutamine-rich	SFPQ_HUMAN	5	-1.41126	0.0494596
Q12872	SFSWAP	Splicing factor, suppressor of white-apricot homolog	SFSWA_HUMAN	2	-1.63189	0.00280825
Q86WV6	STING1	Stimulator of interferon genes protein	STING_HUMAN	2	-1.92151	2.92201e-05
Q13033	STRN3	Striatin-3	STRN3_HUMAN	5	-1.68875	2.32261e-05
P31040	SDHA	Succinate dehydrogenase [ubiquinone] flavoprotein subunit, mitochondrial	SDHA_HUMAN	5	-1.71431	0.00126517
P21912	SDHB	Succinate dehydrogenase [ubiquinone] iron-sulfur subunit, mitochondrial	SDHB_HUMAN	5	-1.71659	0.00070196
P63279	UBE2I	SUMO-conjugating enzyme UBC9	UBC9_HUMAN	7	-1.53738	0.0070422
P04179	SOD2	Superoxide dismutase [Mn], mitochondrial	SODM_HUMAN	8	-1.58399	0.000780751
O75683	SURF6	Surfeit locus protein 6	SURF6_HUMAN	4	-1.9869	4.92435e-06
Q92925	SMARCD2	SWI/SNF-related matrix-associated actin-dependent regulator of chromatin subfamily D member 2	SMRD2_HUMAN	3	-1.3628	0.000319909
Q92797	SYMPK	Symplekin	SYMPK_HUMAN	12	-1.60848	7.9702e-05
Q16563	SYPL1	Synaptophysin-like protein 1	SYPL1_HUMAN	2	-1.43646	0.0118086
Q86Y82	STX12	Syntaxin-12	STX12_HUMAN	3	-1.68403	2.83562e-06
O00186	STXBP3	Syntaxin-binding protein 3	STXB3_HUMAN	10	-1.36339	0.00223121
O95881	TXNDC12	Thioredoxin domain-containing protein 12	TXD12_HUMAN	6	-1.49617	2.35157e-06
Q9Y320	TMX2	Thioredoxin-related transmembrane protein 2	TMX2_HUMAN	5	-1.54204	5.68437e-05
Q96J01	THOC3	THO complex subunit 3	THOC3_HUMAN	5	-1.70648	0.00482046
P23919	DTYMK	Thymidylate kinase	KTHY_HUMAN	2	-2.26491	2.62315e-05
Q8NFQ8	TOR1AIP2	Torsin-1A-interacting protein 2	TOIP2_HUMAN	7	-1.88285	0.000185424
Q9Y2L5	TRAPPC8	Trafficking protein particle complex subunit 8	TPPC8_HUMAN	6	-2.20027	0.00121665
O00267	SUPT5H	Transcription elongation factor SPT5	SPT5H_HUMAN	8	-1.67865	9.84398e-06
O14776	TCERG1	Transcription elongation regulator 1	TCRG1_HUMAN	10	-1.59802	0.00042131
Q00403	GTF2B	Transcription initiation factor IIB	TF2B_HUMAN	3	-1.59892	0.0304711
O43493	TGOLN2	Trans-Golgi network integral membrane protein 2	TGON2_HUMAN	7	-1.41797	2.56536e-05
Q14232	EIF2B1	Translation initiation factor eIF-2B subunit alpha	EI2BA_HUMAN	7	-1.72163	0.000598101
Q9BSH4	TACO1	Translational activator of cytochrome c oxidase 1	TACO1_HUMAN	3	-2.35446	0.00773375
P13693	TPT1	Translationally-controlled tumor protein	TCTP_HUMAN	4	-1.86402	0.00579896
P51571	SSR4	Translocon-associated protein subunit delta	SSRD_HUMAN	2	-1.52209	0.0103913
Q9UNL2	SSR3	Translocon-associated protein subunit gamma	SSRG_HUMAN	2	-1.45788	2.32261e-05
Q15363	TMED2	Transmembrane emp24 domain-containing protein 2	TMED2_HUMAN	2	-1.37876	0.000123325
Q9BVK6	TMED9	Transmembrane emp24 domain-containing protein 9	TMED9_HUMAN	2	-2.65876	3.67401e-06
Q8IY95	TMEM192	Transmembrane protein 192	TM192_HUMAN	5	-1.54622	3.05532e-06
Q92973	TNPO1	Transportin-1	TNPO1_HUMAN	12	-1.35638	0.00140024
Q14166	TTLL12	Tubulin--tyrosine ligase-like protein 12	TTL12_HUMAN	6	-1.93133	4.15594e-07
P78324	SIRPA	Tyrosine-protein phosphatase non-receptor type substrate 1	SHPS1_HUMAN	4	-1.35201	0.00122847
P08621	SNRNP70	U1 small nuclear ribonucleoprotein 70 kDa	RU17_HUMAN	4	-1.56077	0.00015662
P09234	SNRPC	U1 small nuclear ribonucleoprotein C	RU1C_HUMAN	3	-1.4407	0.0111519
O15042	U2SURP	U2 snRNP-associated SURP motif-containing protein	SR140_HUMAN	9	-1.94336	4.5532e-06
O43395	PRPF3	U4/U6 small nuclear ribonucleoprotein Prp3	PRPF3_HUMAN	7	-1.63131	0.00493229
Q8WWY3	PRPF31	U4/U6 small nuclear ribonucleoprotein Prp31	PRP31_HUMAN	5	-1.62674	0.00920508
Q9UHD9	UBQLN2	Ubiquilin-2	UBQL2_HUMAN	2	-1.47822	0.00826118
Q9BRT2	UQCC2	Ubiquinol-cytochrome-c reductase complex assembly factor 2	UQCC2_HUMAN	2	-1.68954	6.346e-05
P51784	USP11	Ubiquitin carboxyl-terminal hydrolase 11	UBP11_HUMAN	2	-1.47446	0.00755538
Q9NQC7	CYLD	Ubiquitin carboxyl-terminal hydrolase CYLD	CYLD_HUMAN	2	-1.4072	0.00491346
Q14139	UBE4A	Ubiquitin conjugation factor E4 A	UBE4A_HUMAN	5	-1.35756	0.000186055
Q96BN8	OTULIN	Ubiquitin thioesterase otulin	OTUL_HUMAN	2	-1.62545	2.25996e-05
P51965	UBE2E1	Ubiquitin-conjugating enzyme E2 E1	UB2E1_HUMAN	2	-2.9424	1.5354e-05
Q7Z7E8	UBE2Q1	Ubiquitin-conjugating enzyme E2 Q1	UB2Q1_HUMAN	4	-1.51737	0.000119005
Q13404	UBE2V1	Ubiquitin-conjugating enzyme E2 variant 1	UB2V1_HUMAN	5	-1.78454	0.000101389
Q15819	UBE2V2	Ubiquitin-conjugating enzyme E2 variant 2	UB2V2_HUMAN	2	-1.84268	8.02331e-10
O94817	ATG12	Ubiquitin-like protein ATG12	ATG12_HUMAN	2	-1.43862	0.0267939
O94888	UBXN7	UBX domain-containing protein 7	UBXN7_HUMAN	4	-1.35515	4.31081e-05
O60701	UGDH	UDP-glucose 6-dehydrogenase	UGDH_HUMAN	5	-1.57045	0.000547535
O15294	OGT	UDP-N-acetylglucosamine--peptide N-acetylglucosaminyltransferase 110 kDa subunit	OGT1_HUMAN	5	-1.46734	6.02633e-06
Q13459	MYO9B	Unconventional myosin-IXb	MYO9B_HUMAN	16	-1.5919	1.5199e-05
Q9UK41	VPS28	Vacuolar protein sorting-associated protein 28 homolog	VPS28_HUMAN	3	-1.40957	3.72876e-07
Q9H267	VPS33B	Vacuolar protein sorting-associated protein 33B	VP33B_HUMAN	6	-1.72177	0.00101184
Q86VN1	VPS36	Vacuolar protein-sorting-associated protein 36	VPS36_HUMAN	5	-1.42898	0.0103913
P49748	ACADVL	Very long-chain specific acyl-CoA dehydrogenase, mitochondrial	ACADV_HUMAN	12	-1.35282	1.91367e-05
Q9NZ01	TECR	Very-long-chain enoyl-CoA reductase	TECR_HUMAN	3	-1.56741	1.65907e-05
Q9P0L0	VAPA	Vesicle-associated membrane protein-associated protein A	VAPA_HUMAN	7	-1.46472	0.00180404
P08670	VIM	Vimentin	VIME_HUMAN	14	-1.35501	0.00015265
Q93050	ATP6V0A1	V-type proton ATPase 116 kDa subunit a1	VPP1_HUMAN	5	-2.09815	2.82708e-07
Q13488	TCIRG1	V-type proton ATPase 116 kDa subunit a3	VPP3_HUMAN	4	-1.38847	0.000182489
P61964	WDR5	WD repeat-containing protein 5	WDR5_HUMAN	4	-1.59126	0.00287958
Q9GZS3	WDR61	WD repeat-containing protein 61	WDR61_HUMAN	6	-1.4392	0.00229832
P42768	WAS	Wiskott-Aldrich syndrome protein	WASP_HUMAN	2	-2.64298	8.12923e-05
Q9Y2W2	WBP11	WW domain-binding protein 11	WBP11_HUMAN	5	-1.70795	0.000457379
Q969T9	WBP2	WW domain-binding protein 2	WBP2_HUMAN	4	-2.11835	5.24205e-05
Q7Z739	YTHDF3	YTH domain-containing family protein 3	YTHD3_HUMAN	9	-1.52243	0.000291855
Q6PJT7	ZC3H14	Zinc finger CCCH domain-containing protein 14	ZC3HE_HUMAN	4	-1.72942	0.00434475
Q96ME7	ZNF512	Zinc finger protein 512	ZN512_HUMAN	5	-1.52141	0.0333174
Q13129	RLF	Zinc finger protein Rlf	RLF_HUMAN	6	-1.87165	5.22157e-05
O95218	ZRANB2	Zinc finger Ran-binding domain-containing protein 2	ZRAB2_HUMAN	4	-1.72706	0.0023018

## Sheet: IL-4 + BB-Cl vs. IL-4
Supplemental Table 1 E) Differentially expressed proteins in THP-1 macrophages treated with IL-4 and BB-Cl-amidine as compared to IL-4 group (q<0.05, n=5).
Protein Groups	Genes	Protein Descriptions	Protein Names	# Unique Total Peptides	Fold change	q-value
P02768;P02768-1	ALB;	Albumin;	ALBU_HUMAN;	13	1.36139	0.0365967
Q8N5I2	ARRDC1	Arrestin domain-containing protein 1	ARRD1_HUMAN	1	1.77909	0.0284139
P02452	COL1A1	Collagen alpha-1(I) chain	CO1A1_HUMAN	3	1.34969	0.000663411
Q96PK6	RBM14	RNA-binding protein 14	RBM14_HUMAN	4	4.93947	0.0188507
Q13573	SNW1	SNW domain-containing protein 1	SNW1_HUMAN	7	1.60604	0.0223037
P62328	TMSB4X	Thymosin beta-4	TYB4_HUMAN	2	1.65449	0.0458458
O43617	TRAPPC3	Trafficking protein particle complex subunit 3	TPPC3_HUMAN	2	1.78949	0.0233282
Q6L8Q7	PDE12	2',5'-phosphodiesterase 12	PDE12_HUMAN	2	-1.66069	0.0058971
P29466	CASP1	Caspase-1	CASP1_HUMAN	4	-1.5116	0.0458458
Q96DZ1	ERLEC1	Endoplasmic reticulum lectin 1	ERLEC_HUMAN	4	-1.50935	0.0145317
Q96B26	EXOSC8	Exosome complex component RRP43	EXOS8_HUMAN	3	-1.42661	0.0290291
P09467	FBP1	Fructose-1,6-bisphosphatase 1	F16P1_HUMAN	4	-1.47544	0.0446979
Q14643	ITPR1	Inositol 1,4,5-trisphosphate receptor type 1	ITPR1_HUMAN	19	-1.352	0.0482665
Q04760	GLO1	Lactoylglutathione lyase	LGUL_HUMAN	7	-1.5719	0.0145317
P61626	LYZ	Lysozyme C	LYSC_HUMAN	2	-1.3503	0.0223037
P08397	HMBS	Porphobilinogen deaminase	HEM3_HUMAN	6	-1.86709	0.0223037
P0CG38	POTEI	POTE ankyrin domain family member I	POTEI_HUMAN	4	-1.46737	0.0290291
Q9H7F0	ATP13A3	Probable cation-transporting ATPase 13A3	AT133_HUMAN	2	-3.0631	0.00307664
Q9H098	FAM107B	Protein FAM107B	F107B_HUMAN	4	-1.42069	0.0223037
Q14155	ARHGEF7	Rho guanine nucleotide exchange factor 7	ARHG7_HUMAN	6	-1.39291	0.0484114
Q86WV6	STING1	Stimulator of interferon genes protein	STING_HUMAN	2	-1.41906	0.0484114
Q9H3M7	TXNIP	Thioredoxin-interacting protein	TXNIP_HUMAN	5	-2.07151	0.0145317
Q96BN8	OTULIN	Ubiquitin thioesterase otulin	OTUL_HUMAN	2	-1.45748	0.0458458
Q2TAY7	SMU1	WD40 repeat-containing protein SMU1	SMU1_HUMAN	2	-1.49316	0.0410629
