# Supplementary material for: Protein arginine deiminase 2 (PAD2) modulates the polarization of THP-1 macrophages to the anti-inflammatory M2 phenotype
Source: J Inflamm (Lond). 2022 Nov 18;19:20. doi: 10.1186/s12950-022-00317-8 (PMC9675280; doi:10.1186/s12950-022-00317-8)
Supplement: Supplementary file 3 — Additional file 3: Supplemental Table 2 A. Differentially expressed proteins in THP-1 macrophages with silenced PAD2 as compared to scrambled siRNA control group (q < 0.05, n = 6). Supplemental Table 2 B. Differentially expressed proteins in THP-1 macrophages with silenced PAD2 and treated with LPS as compared to scrambled siRNA control group treated with LPS (q < 0.05, n = 6). [file 12950_2022_317_MOESM3_ESM.xlsx]

## Sheet: siPAD2 vs. siCON
Supplemental Table 2 A) Differentially expressed proteins in THP-1 macrophages with silenced PAD2 as compared to scrambled siRNA control group (q<0.05, n=6).
Protein Groups	Genes	Protein Descriptions	Protein Names	# Unique Total Peptides	Fold change	Q-value
Q00722	PLCB2	1-phosphatidylinositol 4,5-bisphosphate phosphodiesterase beta-2	PLCB2_HUMAN	29	1.31679	9.13533e-06
P00973	OAS1	2'-5'-oligoadenylate synthase 1	OAS1_HUMAN	4	1.42604	0.00152743
P29728	OAS2	2'-5'-oligoadenylate synthase 2	OAS2_HUMAN	11	1.63604	0.000351157
Q9Y6K5	OAS3	2'-5'-oligoadenylate synthase 3	OAS3_HUMAN	10	1.40299	0.00543464
O15235	MRPS12	28S ribosomal protein S12, mitochondrial	RT12_HUMAN	2	1.6331	0.0278162
Q96D46	NMD3	60S ribosomal export protein NMD3	NMD3_HUMAN	9	1.48416	0.0246407
Q8IZP0	ABI1	Abl interactor 1	ABI1_HUMAN	4	2.00466	0.0390647
Q9H2P0	ADNP	Activity-dependent neuroprotector homeobox protein	ADNP_HUMAN	9	1.68488	0.00050272
P30520	ADSS2	Adenylosuccinate synthetase isozyme 2	PURA2_HUMAN	9	1.31926	0.0107373
Q10469	MGAT2	Alpha-1,6-mannosyl-glycoprotein 2-beta-N-acetylglucosaminyltransferase	MGAT2_HUMAN	4	1.38922	0.023956
Q06203	PPAT	Amidophosphoribosyltransferase	PUR1_HUMAN	4	1.53179	0.00130007
Q9Y2X7	GIT1	ARF GTPase-activating protein GIT1	GIT1_HUMAN	4	1.36458	0.0182733
Q6NXE6	ARMC6	Armadillo repeat-containing protein 6	ARMC6_HUMAN	4	2.28581	7.93504e-06
Q9BVC5	C2orf49	Ashwin	ASHWN_HUMAN	5	1.4071	0.00705436
Q9GZR7	DDX24	ATP-dependent RNA helicase DDX24	DDX24_HUMAN	16	1.54629	0.000112537
Q7L2E3	DHX30	ATP-dependent RNA helicase DHX30	DHX30_HUMAN	9	1.31028	0.00918989
P43251	BTD	Biotinidase	BTD_HUMAN	2	1.83907	0.0297014
Q10589	BST2	Bone marrow stromal antigen 2	BST2_HUMAN	2	1.93927	0.0260081
P14384	CPM	Carboxypeptidase M	CBPM_HUMAN	2	1.56057	0.044908
Q9NV96	TMEM30A	Cell cycle control protein 50A	CC50A_HUMAN	4	1.26975	0.0292104
Q2VIQ3	KIF4B	Chromosome-associated kinesin KIF4B	KIF4B_HUMAN	2	2.6104	0.000585264
Q8WTW3	COG1	Conserved oligomeric Golgi complex subunit 1	COG1_HUMAN	8	1.70735	0.0182733
Q9UEE9	CFDP1	Craniofacial development protein 1	CFDP1_HUMAN	4	1.34107	0.0186581
Q6UW02	CYP20A1	Cytochrome P450 20A1	CP20A_HUMAN	9	1.68985	0.0182733
Q6ICB0	DESI1	Desumoylating isopeptidase 1	DESI1_HUMAN	2	1.90472	0.0133073
P00374	DHFR	Dihydrofolate reductase	DYR_HUMAN	3	1.41475	0.0140062
Q9HC16	APOBEC3G	DNA dC->dU-editing enzyme APOBEC-3G	ABC3G_HUMAN	3	1.30919	0.0258467
P49736	MCM2	DNA replication licensing factor MCM2	MCM2_HUMAN	7	1.32739	2.91632e-05
P25205	MCM3	DNA replication licensing factor MCM3	MCM3_HUMAN	14	1.35709	0.000323008
P33991	MCM4	DNA replication licensing factor MCM4	MCM4_HUMAN	12	1.31837	0.0126548
P33992	MCM5	DNA replication licensing factor MCM5	MCM5_HUMAN	14	1.30381	3.95849e-05
Q14566	MCM6	DNA replication licensing factor MCM6	MCM6_HUMAN	12	1.27106	7.86197e-05
P33993	MCM7	DNA replication licensing factor MCM7	MCM7_HUMAN	7	1.31263	6.27348e-06
P30876	POLR2B	DNA-directed RNA polymerase II subunit RPB2	RPB2_HUMAN	11	1.25033	0.03922
O75150	RNF40	E3 ubiquitin-protein ligase BRE1B	BRE1B_HUMAN	8	1.25021	0.00188133
Q8TDB6	DTX3L	E3 ubiquitin-protein ligase DTX3L	DTX3L_HUMAN	11	1.3588	3.05694e-05
Q96T88	UHRF1	E3 ubiquitin-protein ligase UHRF1	UHRF1_HUMAN	10	1.70543	4.558e-06
Q9NYP7	ELOVL5	Elongation of very long chain fatty acids protein 5	ELOV5_HUMAN	2	1.30282	0.037103
Q9BXX0	EMILIN2	EMILIN-2	EMIL2_HUMAN	10	1.44486	0.00486419
Q96F86	EDC3	Enhancer of mRNA-decapping protein 3	EDC3_HUMAN	4	1.34241	0.0136256
O75477	ERLIN1	Erlin-1	ERLN1_HUMAN	5	1.57774	0.00220689
Q16610	ECM1	Extracellular matrix protein 1	ECM1_HUMAN	8	1.57345	0.0160269
P02792	FTL	Ferritin light chain	FRIL_HUMAN	3	1.68318	0.000903651
Q86VQ1	GLCCI1	Glucocorticoid-induced transcript 1 protein	GLCI1_HUMAN	4	1.39189	0.0358398
O95249	GOSR1	Golgi SNAP receptor complex member 1	GOSR1_HUMAN	5	1.26802	0.00503401
O60861	GAS7	Growth arrest-specific protein 7	GAS7_HUMAN	2	1.345	0.0199169
P68871	HBB	Hemoglobin subunit beta	HBB_HUMAN	2	1.67727	0.00186509
P19367	HK1	Hexokinase-1	HXK1_HUMAN	13	1.27941	0.00317699
P04233	CD74	HLA class II histocompatibility antigen gamma chain	HG2A_HUMAN	4	2.10268	0.000294667
P26010	ITGB7	Integrin beta-7	ITB7_HUMAN	4	1.37312	0.00141236
P20591	MX1	Interferon-induced GTP-binding protein Mx1	MX1_HUMAN	22	1.81466	0.00691163
P20592	MX2	Interferon-induced GTP-binding protein Mx2	MX2_HUMAN	14	1.61223	0.0060994
P09914	IFIT1	Interferon-induced protein with tetratricopeptide repeats 1	IFIT1_HUMAN	4	1.4728	0.000335523
Q01628	IFITM3	Interferon-induced transmembrane protein 3	IFM3_HUMAN	2	1.46286	0.0415726
O60711	LPXN	Leupaxin	LPXN_HUMAN	7	1.48214	0.0246407
P06858	LPL	Lipoprotein lipase	LIPL_HUMAN	2	1.66623	0.00873204
Q8IX19	MCEMP1	Mast cell-expressed membrane protein 1	MCEM1_HUMAN	3	1.60342	0.037103
O75431	MTX2	Metaxin-2	MTX2_HUMAN	2	1.30669	0.0459004
Q9UBU8	MORF4L1	Mortality factor 4-like protein 1	MO4L1_HUMAN	7	1.44348	0.00483338
Q99547	MPHOSPH6	M-phase phosphoprotein 6	MPH6_HUMAN	2	2.31096	0.00375467
P19878	NCF2	Neutrophil cytosol factor 2	NCF2_HUMAN	10	1.69413	0.00555786
Q15080	NCF4	Neutrophil cytosol factor 4	NCF4_HUMAN	5	1.26638	0.0246796
Q9UMS0	NFU1	NFU1 iron-sulfur cluster scaffold homolog, mitochondrial	NFU1_HUMAN	3	1.51701	0.00302819
Q13287	NMI	N-myc-interactor	NMI_HUMAN	10	1.27144	0.00420842
Q00653	NFKB2	Nuclear factor NF-kappa-B p100 subunit	NFKB2_HUMAN	6	1.56903	2.05538e-05
Q13952	NFYC	Nuclear transcription factor Y subunit gamma	NFYC_HUMAN	3	1.31235	0.0082285
Q14978	NOLC1	Nucleolar and coiled-body phosphoprotein 1	NOLC1_HUMAN	3	1.43085	0.0249533
Q9BXS6	NUSAP1	Nucleolar and spindle-associated protein 1	NUSAP_HUMAN	5	1.35808	0.00452345
Q9BVI4	NOC4L	Nucleolar complex protein 4 homolog	NOC4L_HUMAN	4	1.30783	0.00709894
Q13823	GNL2	Nucleolar GTP-binding protein 2	NOG2_HUMAN	8	1.27887	0.005351
Q8IVD9	NUDCD3	NudC domain-containing protein 3	NUDC3_HUMAN	3	1.64021	0.045653
P04181	OAT	Ornithine aminotransferase, mitochondrial	OAT_HUMAN	8	1.2835	0.0219471
Q9BXW6	OSBPL1A	Oxysterol-binding protein-related protein 1	OSBL1_HUMAN	4	1.3201	0.0149849
Q16822	PCK2	Phosphoenolpyruvate carboxykinase [GTP], mitochondrial	PCKGM_HUMAN	5	1.38264	0.0297014
Q10472	GALNT1	Polypeptide N-acetylgalactosaminyltransferase 1	GALT1_HUMAN	5	1.24998	0.0130312
O75915	ARL6IP5	PRA1 family protein 3	PRAF3_HUMAN	2	1.46619	0.0477586
Q99622	C12orf57	Protein C10	C10_HUMAN	3	1.3758	0.0172506
Q460N5	PARP14	Protein mono-ADP-ribosyltransferase PARP14	PAR14_HUMAN	17	1.31959	0.0178855
Q8IXQ6	PARP9	Protein mono-ADP-ribosyltransferase PARP9	PARP9_HUMAN	11	1.40806	0.00452345
P49593	PPM1F	Protein phosphatase 1F	PPM1F_HUMAN	2	1.59397	0.00153058
Q9UK61	TASOR	Protein TASOR	TASOR_HUMAN	8	1.87099	0.0010662
O94855	SEC24D	Protein transport protein Sec24D	SC24D_HUMAN	9	1.38848	2.91632e-05
Q9H2L5	RASSF4	Ras association domain-containing protein 4	RASF4_HUMAN	3	1.76464	0.00512608
P35249	RFC4	Replication factor C subunit 4	RFC4_HUMAN	10	1.26893	0.000164152
Q92888	ARHGEF1	Rho guanine nucleotide exchange factor 1	ARHG1_HUMAN	7	1.31769	0.0150211
Q9Y3A4	RRP7A	Ribosomal RNA-processing protein 7 homolog A	RRP7A_HUMAN	3	1.8667	0.00699424
A0AV96	RBM47	RNA-binding protein 47	RBM47_HUMAN	6	1.41027	0.00301773
O94885	SASH1	SAM and SH3 domain-containing protein 1	SASH1_HUMAN	11	1.35947	0.000253826
Q9HC98	NEK6	Serine/threonine-protein kinase Nek6	NEK6_HUMAN	4	1.28038	0.0358398
P42224	STAT1	Signal transducer and activator of transcription 1-alpha/beta	STAT1_HUMAN	17	1.38831	0.00106265
P52630	STAT2	Signal transducer and activator of transcription 2	STAT2_HUMAN	10	1.57185	0.00646634
Q9P270	SLAIN2	SLAIN motif-containing protein 2	SLAI2_HUMAN	3	1.56443	0.0305625
Q9NQZ2	UTP3	Something about silencing protein 10	SAS10_HUMAN	4	1.28186	0.0362747
Q9BRV8	SIKE1	Suppressor of IKBKE 1	SIKE1_HUMAN	3	1.83181	0.0246719
Q9Y5Y6	ST14	Suppressor of tumorigenicity 14 protein	ST14_HUMAN	8	1.40852	0.0247725
Q9ULW0	TPX2	Targeting protein for Xklp2	TPX2_HUMAN	10	1.6419	0.0104517
Q9NNW7	TXNRD2	Thioredoxin reductase 2, mitochondrial	TRXR2_HUMAN	4	1.61893	0.00932447
P04183	TK1	Thymidine kinase, cytosolic	KITH_HUMAN	5	1.53659	0.0319264
P19971	TYMP	Thymidine phosphorylase	TYPH_HUMAN	4	1.5207	0.00299185
P04818	TYMS	Thymidylate synthase	TYSY_HUMAN	2	1.85473	0.00485365
Q8WXI9	GATAD2B	Transcriptional repressor p66-beta	P66B_HUMAN	5	1.27292	0.00558588
P46199	MTIF2	Translation initiation factor IF-2, mitochondrial	IF2M_HUMAN	5	1.40339	0.00264362
Q9Y3Q3	TMED3	Transmembrane emp24 domain-containing protein 3	TMED3_HUMAN	3	2.01713	3.65659e-05
Q9HC07	TMEM165	Transmembrane protein 165	TM165_HUMAN	3	1.71593	0.000512276
P06753	TPM3	Tropomyosin alpha-3 chain	TPM3_HUMAN	6	1.26836	0.00486419
Q8NBM4	UBAC2	Ubiquitin-associated domain-containing protein 2	UBAC2_HUMAN	2	2.62925	0.0315747
O00762	UBE2C	Ubiquitin-conjugating enzyme E2 C	UBE2C_HUMAN	3	1.71469	0.0405005
P62256	UBE2H	Ubiquitin-conjugating enzyme E2 H	UBE2H_HUMAN	2	1.32753	0.0149293
P05161	ISG15	Ubiquitin-like protein ISG15	ISG15_HUMAN	2	1.51381	0.0169043
Q5EBM0	CMPK2	UMP-CMP kinase 2, mitochondrial	CMPK2_HUMAN	3	1.6027	0.0187273
Q8TB03	CXorf38	Uncharacterized protein CXorf38	CX038_HUMAN	5	1.3234	0.00327745
Q4G0F5	VPS26B	Vacuolar protein sorting-associated protein 26B	VP26B_HUMAN	4	1.31867	0.00107077
Q9NZ43	USE1	Vesicle transport protein USE1	USE1_HUMAN	2	1.39242	0.0236714
Q969S3	ZNF622	Zinc finger protein 622	ZN622_HUMAN	5	1.73261	0.0488505
Q96QU6	ACCS	1-aminocyclopropane-1-carboxylate synthase-like protein 1	1A1L1_HUMAN	2	-1.25156	0.0231267
P19174	PLCG1	1-phosphatidylinositol 4,5-bisphosphate phosphodiesterase gamma-1	PLCG1_HUMAN	2	-1.27172	0.022652
P82663	MRPS25	28S ribosomal protein S25, mitochondrial	RT25_HUMAN	2	-1.44405	0.0202411
P49189	ALDH9A1	4-trimethylaminobutyraldehyde dehydrogenase	AL9A1_HUMAN	13	-1.28702	1.6105e-05
P36404	ARL2	ADP-ribosylation factor-like protein 2	ARL2_HUMAN	2	-1.32874	0.00681163
P35611	ADD1	Alpha-adducin	ADDA_HUMAN	4	-1.27839	0.0293144
Q8IWZ3	ANKHD1	Ankyrin repeat and KH domain-containing protein 1	ANKH1_HUMAN	15	-1.66003	0.00631138
P18440	NAT1	Arylamine N-acetyltransferase 1	ARY1_HUMAN	5	-2.31078	0.00192313
Q99700	ATXN2	Ataxin-2	ATX2_HUMAN	4	-1.33615	0.0111341
P33897	ABCD1	ATP-binding cassette sub-family D member 1	ABCD1_HUMAN	4	-1.54666	0.0461805
Q9H1Y0	ATG5	Autophagy protein 5	ATG5_HUMAN	4	-1.29958	0.0175858
Q9Y646	CPQ	Carboxypeptidase Q	CBPQ_HUMAN	3	-1.34988	0.0400296
P67870	CSNK2B	Casein kinase II subunit beta	CSK2B_HUMAN	3	-1.29611	0.00149776
Q9Y5K6	CD2AP	CD2-associated protein	CD2AP_HUMAN	10	-1.3261	0.00210569
O75122	CLASP2	CLIP-associating protein 2	CLAP2_HUMAN	10	-1.44689	0.000292225
Q8IY22	CMIP	C-Maf-inducing protein	CMIP_HUMAN	2	-2.15298	0.000211722
Q5T0F9	CC2D1B	Coiled-coil and C2 domain-containing protein 1B	C2D1B_HUMAN	8	-1.69839	0.0321721
Q567U6	CCDC93	Coiled-coil domain-containing protein 93	CCD93_HUMAN	10	-1.49426	0.0105823
Q14011	CIRBP	Cold-inducible RNA-binding protein	CIRBP_HUMAN	3	-1.52409	0.0481613
Q5U5X0	LYRM7	Complex III assembly factor LYRM7	LYRM7_HUMAN	2	-1.25684	0.0438786
Q92879	CELF1	CUGBP Elav-like family member 1	CELF1_HUMAN	7	-1.2838	0.0150211
Q8TCE6	DENND10	DENN domain-containing protein 10	DEN10_HUMAN	2	-1.53757	0.0324153
P27707	DCK	Deoxycytidine kinase	DCK_HUMAN	4	-1.5278	9.04269e-07
Q9HC35	EML4	Echinoderm microtubule-associated protein-like 4	EMAL4_HUMAN	6	-1.36252	0.0109763
Q16134	ETFDH	Electron transfer flavoprotein-ubiquinone oxidoreductase, mitochondrial	ETFD_HUMAN	5	-1.25617	0.0288511
Q8N766	EMC1	ER membrane protein complex subunit 1	EMC1_HUMAN	17	-1.282	9.04269e-07
Q9NPA0	EMC7	ER membrane protein complex subunit 7	EMC7_HUMAN	2	-1.74554	0.000499259
Q96RT1	ERBIN	Erbin	ERBIN_HUMAN	12	-1.87947	0.00062956
Q9NTX5	ECHDC1	Ethylmalonyl-CoA decarboxylase	ECHD1_HUMAN	8	-1.28682	2.72717e-07
O75822	EIF3J	Eukaryotic translation initiation factor 3 subunit J	EIF3J_HUMAN	9	-1.30904	1.33897e-07
Q96AC1	FERMT2	Fermitin family homolog 2	FERM2_HUMAN	15	-1.4357	0.00141236
O75369	FLNB	Filamin-B	FLNB_HUMAN	54	-1.34881	4.31925e-05
O43524	FOXO3	Forkhead box protein O3	FOXO3_HUMAN	2	-1.51124	0.0206375
Q9UKJ3	GPATCH8	G patch domain-containing protein 8	GPTC8_HUMAN	5	-3.66562	0.000776985
Q2TAA5	ALG11	GDP-Man:Man(3)GlcNAc(2)-PP-Dol alpha-1,2-mannosyltransferase	ALG11_HUMAN	4	-1.81041	0.0150211
Q8NBJ4	GOLM1	Golgi membrane protein 1	GOLM1_HUMAN	6	-1.58335	0.00656228
Q09472	EP300	Histone acetyltransferase p300	EP300_HUMAN	7	-1.45957	0.00463769
O14920	IKBKB	Inhibitor of nuclear factor kappa-B kinase subunit beta	IKKB_HUMAN	11	-1.95317	0.00147926
Q96SY0	INTS14	Integrator complex subunit 14	INT14_HUMAN	5	-1.30553	0.0082285
Q07866	KLC1	Kinesin light chain 1	KLC1_HUMAN	16	-1.32418	1.30882e-05
P33176	KIF5B	Kinesin-1 heavy chain	KINH_HUMAN	25	-1.45678	1.08348e-05
Q93052	LPP	Lipoma-preferred partner	LPP_HUMAN	8	-1.38221	9.7019e-05
P46736	BRCC3	Lys-63-specific deubiquitinase BRCC36	BRCC3_HUMAN	3	-2.1854	9.04269e-07
Q8WWC4	MAIP1	m-AAA protease-interacting protein 1, mitochondrial	MAIP1_HUMAN	2	-1.41164	0.0257478
P50281	MMP14	Matrix metalloproteinase-14	MMP14_HUMAN	8	-1.27742	0.0280352
P84157	MXRA7	Matrix-remodeling-associated protein 7	MXRA7_HUMAN	2	-1.36534	0.045653
Q5HYI7	MTX3	Metaxin-3	MTX3_HUMAN	2	-1.34832	0.0355513
Q99797	MIPEP	Mitochondrial intermediate peptidase	MIPEP_HUMAN	2	-1.47265	0.0268833
Q9Y2U5	MAP3K2	Mitogen-activated protein kinase kinase kinase 2	M3K2_HUMAN	3	-1.48302	0.0018584
Q8NHP6	MOSPD2	Motile sperm domain-containing protein 2	MSPD2_HUMAN	5	-1.38242	0.0211909
Q99549	MPHOSPH8	M-phase phosphoprotein 8	MPP8_HUMAN	6	-1.79484	0.00950836
Q9BU76	MMTAG2	Multiple myeloma tumor-associated protein 2	MMTA2_HUMAN	3	-1.65334	0.0132193
Q8NCE2	MTMR14	Myotubularin-related protein 14	MTMRE_HUMAN	3	-1.35822	0.0436225
Q9HAN9	NMNAT1	Nicotinamide/nicotinic acid mononucleotide adenylyltransferase 1	NMNA1_HUMAN	3	-1.92496	0.00149776
P29597	TYK2	Non-receptor tyrosine-protein kinase TYK2	TYK2_HUMAN	3	-2.39997	0.000179773
Q96RE7	NACC1	Nucleus accumbens-associated protein 1	NACC1_HUMAN	4	-1.34951	0.0436791
P22059	OSBP	Oxysterol-binding protein 1	OSBP1_HUMAN	12	-1.2887	0.0199169
Q9Y3C6	PPIL1	Peptidyl-prolyl cis-trans isomerase-like 1	PPIL1_HUMAN	2	-1.26309	0.022546
Q8TBX8	PIP4K2C	Phosphatidylinositol 5-phosphate 4-kinase type-2 gamma	PI42C_HUMAN	5	-1.29316	0.00295519
O95870	ABHD16A	Phosphatidylserine lipase ABHD16A	ABHGA_HUMAN	5	-1.33834	0.0113147
Q8NCC3	PLA2G15	Phospholipase A2 group XV	PAG15_HUMAN	2	-1.75595	0.01518
Q9H7Z7	PTGES2	Prostaglandin E synthase 2	PGES2_HUMAN	3	-1.37024	0.01194
Q8NCA5	FAM98A	Protein FAM98A	FA98A_HUMAN	3	-1.25298	0.041076
Q6IAA8	LAMTOR1	Ragulator complex protein LAMTOR1	LTOR1_HUMAN	2	-1.33562	0.00517453
P20936	RASA1	Ras GTPase-activating protein 1	RASA1_HUMAN	17	-1.31616	0.00141236
Q86VI3	IQGAP3	Ras GTPase-activating-like protein IQGAP3	IQGA3_HUMAN	6	-1.7775	0.00900086
Q13636	RAB31	Ras-related protein Rab-31	RAB31_HUMAN	6	-1.31995	0.00156987
Q96TC7	RMDN3	Regulator of microtubule dynamics protein 3	RMD3_HUMAN	3	-1.29498	0.0297014
Q8ND24	RNF214	RING finger protein 214	RN214_HUMAN	8	-1.8177	0.0015404
Q6P3W7	SCYL2	SCY1-like protein 2	SCYL2_HUMAN	13	-1.73314	0.00210291
Q9Y2H1	STK38L	Serine/threonine-protein kinase 38-like	ST38L_HUMAN	7	-1.48875	0.00285681
P30154	PPP2R1B	Serine/threonine-protein phosphatase 2A 65 kDa regulatory subunit A beta isoform	2AAB_HUMAN	4	-1.35053	0.0159107
Q92783	STAM	Signal transducing adapter molecule 1	STAM1_HUMAN	7	-1.44648	0.0104517
Q08357	SLC20A2	Sodium-dependent phosphate transporter 2	S20A2_HUMAN	4	-1.57429	0.00188133
Q9NXE4	SMPD4	Sphingomyelin phosphodiesterase 4	NSMA3_HUMAN	6	-1.32313	0.0381161
Q66K14	TBC1D9B	TBC1 domain family member 9B	TBC9B_HUMAN	10	-1.81222	0.00358192
Q9H3M7	TXNIP	Thioredoxin-interacting protein	TXNIP_HUMAN	6	-1.27257	0.0225092
Q9H497	TOR3A	Torsin-3A	TOR3A_HUMAN	3	-1.46947	0.0312939
Q16254	E2F4	Transcription factor E2F4	E2F4_HUMAN	3	-1.413	0.0175858
Q5T1R4	HIVEP3	Transcription factor HIVEP3	ZEP3_HUMAN	7	-1.46789	0.0475115
Q96QR8	PURB	Transcriptional activator protein Pur-beta	PURB_HUMAN	3	-1.96998	0.00305942
Q9Y3B3	TMED7	Transmembrane emp24 domain-containing protein 7	TMED7_HUMAN	3	-1.38757	1.08348e-05
Q9NVA4	TMEM184C	Transmembrane protein 184C	T184C_HUMAN	2	-1.46995	0.00401693
Q9UGM6	WARS2	Tryptophan--tRNA ligase, mitochondrial	SYWM_HUMAN	4	-1.67361	0.027851
P55327	TPD52	Tumor protein D52	TPD52_HUMAN	5	-1.2721	0.0110004
O15116	LSM1	U6 snRNA-associated Sm-like protein LSm1	LSM1_HUMAN	5	-1.34653	0.0110446
Q15386	UBE3C	Ubiquitin-protein ligase E3C	UBE3C_HUMAN	6	-1.42895	0.0170913
Q96D96	HVCN1	Voltage-gated hydrogen channel 1	HVCN1_HUMAN	3	-1.9125	0.000696956
Q9NW82	WDR70	WD repeat-containing protein 70	WDR70_HUMAN	5	-1.32686	0.0207449
Q8IWR0	ZC3H7A	Zinc finger CCCH domain-containing protein 7A	Z3H7A_HUMAN	4	-1.26784	0.0386652
Q96KR1	ZFR	Zinc finger RNA-binding protein	ZFR_HUMAN	10	-1.32206	0.000179773

## Sheet: siPAD2 + LPS vs. siCON + LPS
Supplemental Table 2 B) Differentially expressed proteins in THP-1 macrophages with silenced PAD2 and treated with LPS as compared to scrambled siRNA control group treated with LPS (q<0.05, n=6).
Protein Groups	Genes	Protein Descriptions	Protein Names	# Unique Total Peptides	Fold change	Q-value
Q9NUQ2	AGPAT5	1-acyl-sn-glycerol-3-phosphate acyltransferase epsilon	PLCE_HUMAN	5	1.6914	0.000367791
P00973	OAS1	2'-5'-oligoadenylate synthase 1	OAS1_HUMAN	4	1.36857	7.51619e-05
P29728	OAS2	2'-5'-oligoadenylate synthase 2	OAS2_HUMAN	11	1.59392	0.000238446
Q7Z7H8	MRPL10	39S ribosomal protein L10, mitochondrial	RM10_HUMAN	2	1.76938	0.000174203
Q9NRX2	MRPL17	39S ribosomal protein L17, mitochondrial	RM17_HUMAN	2	1.59247	0.00343544
Q8N5N7	MRPL50	39S ribosomal protein L50, mitochondrial	RM50_HUMAN	3	1.31584	0.00744643
P56937	HSD17B7	3-keto-steroid reductase/17-beta-hydroxysteroid dehydrogenase 7	DHB7_HUMAN	3	1.45948	0.000688547
O43741	PRKAB2	5'-AMP-activated protein kinase subunit beta-2	AAKB2_HUMAN	6	1.7253	0.00136929
Q5TFE4	NT5DC1	5'-nucleotidase domain-containing protein 1	NT5D1_HUMAN	7	1.29078	0.00393042
Q8IZP0	ABI1	Abl interactor 1	ABI1_HUMAN	4	1.86556	0.0172018
Q15650	TRIP4	Activating signal cointegrator 1	TRIP4_HUMAN	5	1.28045	0.00244844
P07311	ACYP1	Acylphosphatase-1	ACYP1_HUMAN	2	1.25021	0.0365794
Q9Y530	OARD1	ADP-ribose glycohydrolase OARD1	OARD1_HUMAN	2	1.52022	0.00433074
Q9BW91	NUDT9	ADP-ribose pyrophosphatase, mitochondrial	NUDT9_HUMAN	6	1.94673	0.000129624
Q9NZ52	GGA3	ADP-ribosylation factor-binding protein GGA3	GGA3_HUMAN	5	1.34364	0.0138
P51648	ALDH3A2	Aldehyde dehydrogenase family 3 member A2	AL3A2_HUMAN	4	1.97311	0.0172018
Q86YH6	PDSS2	All trans-polyprenyl-diphosphate synthase PDSS2	DLP1_HUMAN	3	1.28828	0.0314637
Q10469	MGAT2	Alpha-1,6-mannosyl-glycoprotein 2-beta-N-acetylglucosaminyltransferase	MGAT2_HUMAN	4	1.29103	0.00135162
Q13685	AAMP	Angio-associated migratory cell protein	AAMP_HUMAN	2	1.31169	0.023881
O95786	DDX58	Antiviral innate immune response receptor RIG-I	DDX58_HUMAN	20	1.39449	9.46244e-05
Q9Y2X7	GIT1	ARF GTPase-activating protein GIT1	GIT1_HUMAN	4	1.51482	0.0391889
Q6PL18	ATAD2	ATPase family AAA domain-containing protein 2	ATAD2_HUMAN	9	1.71197	0.000367791
Q9GZR7	DDX24	ATP-dependent RNA helicase DDX24	DDX24_HUMAN	16	1.35499	0.0340724
Q9Y2J2	EPB41L3	Band 4.1-like protein 3	E41L3_HUMAN	10	1.39843	0.00217628
O95999	BCL10	B-cell lymphoma/leukemia 10	BCL10_HUMAN	6	1.2597	0.0202424
Q10589	BST2	Bone marrow stromal antigen 2	BST2_HUMAN	2	2.11927	0.000499163
Q9NXV2	KCTD5	BTB/POZ domain-containing protein KCTD5	KCTD5_HUMAN	2	1.51936	7.07811e-09
Q13137	CALCOCO2	Calcium-binding and coiled-coil domain-containing protein 2	CACO2_HUMAN	8	1.25376	0.00113939
O43852	CALU	Calumenin	CALU_HUMAN	14	1.29537	0.00107781
P14384	CPM	Carboxypeptidase M	CBPM_HUMAN	2	1.44175	0.0111638
P49662	CASP4	Caspase-4	CASP4_HUMAN	4	1.43945	6.15049e-05
Q9UBR2	CTSZ	Cathepsin Z	CATZ_HUMAN	2	1.26969	0.0236124
Q2VIQ3	KIF4B	Chromosome-associated kinesin KIF4B	KIF4B_HUMAN	2	2.13102	0.000142586
Q8NFJ8	BHLHE22	Class E basic helix-loop-helix protein 22	BHE22_HUMAN	3	1.29654	0.00423009
P33240	CSTF2	Cleavage stimulation factor subunit 2	CSTF2_HUMAN	3	1.24985	0.0344367
Q8N668	COMMD1	COMM domain-containing protein 1	COMD1_HUMAN	2	1.30128	0.0281298
Q8WTW3	COG1	Conserved oligomeric Golgi complex subunit 1	COG1_HUMAN	8	2.0097	0.00640099
Q96EY8	MMAB	Corrinoid adenosyltransferase	MMAB_HUMAN	2	1.73754	0.0156527
Q9NRP2	CMC2	COX assembly mitochondrial protein 2 homolog	COXM2_HUMAN	2	2.26212	0.00212357
Q7Z7K0	CMC1	COX assembly mitochondrial protein homolog	COXM1_HUMAN	3	1.36333	0.000663288
Q9UEE9	CFDP1	Craniofacial development protein 1	CFDP1_HUMAN	4	1.35609	0.0292132
Q05D32	CTDSPL2	CTD small phosphatase-like protein 2	CTSL2_HUMAN	4	1.47666	0.00957354
P50750	CDK9	Cyclin-dependent kinase 9	CDK9_HUMAN	7	1.27368	0.00550246
O75909	CCNK	Cyclin-K	CCNK_HUMAN	2	1.31339	0.0269006
Q9H147	DNTTIP1	Deoxynucleotidyltransferase terminal-interacting protein 1	TDIF1_HUMAN	3	1.67778	0.00376744
Q5QJE6	DNTTIP2	Deoxynucleotidyltransferase terminal-interacting protein 2	TDIF2_HUMAN	10	1.42219	0.011916
Q6ICB0	DESI1	Desumoylating isopeptidase 1	DESI1_HUMAN	2	1.99497	0.000789342
P00374	DHFR	Dihydrofolate reductase	DYR_HUMAN	3	1.63353	0.00165085
A0A024RBG1;Q9NZJ9	NUDT4B;NUDT4	Diphosphoinositol polyphosphate phosphohydrolase NUDT4B;Diphosphoinositol polyphosphate phosphohydrolase 2	NUD4B_HUMAN;NUDT4_HUMAN	2	1.36297	0.0122645
Q9NRW3	APOBEC3C	DNA dC->dU-editing enzyme APOBEC-3C	ABC3C_HUMAN	3	3.38422	3.05087e-09
P18858	LIG1	DNA ligase 1	DNLI1_HUMAN	10	1.29051	0.00113924
P20585	MSH3	DNA mismatch repair protein Msh3	MSH3_HUMAN	2	1.37578	0.0403565
P28340	POLD1	DNA polymerase delta catalytic subunit	DPOD1_HUMAN	6	1.36889	0.00492209
Q9NRF9	POLE3	DNA polymerase epsilon subunit 3	DPOE3_HUMAN	2	1.50798	0.0067475
Q9UNA4	POLI	DNA polymerase iota	POLI_HUMAN	2	2.16421	0.00133662
P49736	MCM2	DNA replication licensing factor MCM2	MCM2_HUMAN	7	1.36613	0.000119213
P25205	MCM3	DNA replication licensing factor MCM3	MCM3_HUMAN	14	1.30337	2.68152e-07
P33991	MCM4	DNA replication licensing factor MCM4	MCM4_HUMAN	12	1.34911	0.000420829
P33992	MCM5	DNA replication licensing factor MCM5	MCM5_HUMAN	14	1.25293	0.000688547
Q14566	MCM6	DNA replication licensing factor MCM6	MCM6_HUMAN	12	1.37782	3.02245e-06
P33993	MCM7	DNA replication licensing factor MCM7	MCM7_HUMAN	7	1.39647	1.00544e-06
P11388	TOP2A	DNA topoisomerase 2-alpha	TOP2A_HUMAN	25	1.27232	1.05094e-06
Q9UPW6	SATB2	DNA-binding protein SATB2	SATB2_HUMAN	5	1.58463	0.00455435
Q8TDB6	DTX3L	E3 ubiquitin-protein ligase DTX3L	DTX3L_HUMAN	11	1.27459	0.000355252
O60858	TRIM13	E3 ubiquitin-protein ligase TRIM13	TRI13_HUMAN	3	2.50798	0.0298088
Q96T88	UHRF1	E3 ubiquitin-protein ligase UHRF1	UHRF1_HUMAN	10	1.63595	2.45912e-08
Q9Y3C4	TPRKB	EKC/KEOPS complex subunit TPRKB	TPRKB_HUMAN	3	1.34883	0.0307198
Q9BXX0	EMILIN2	EMILIN-2	EMIL2_HUMAN	10	1.55251	1.79678e-05
Q7L9B9	EEPD1	Endonuclease/exonuclease/phosphatase family domain-containing protein 1	EEPD1_HUMAN	6	1.64772	0.000406628
Q96F86	EDC3	Enhancer of mRNA-decapping protein 3	EDC3_HUMAN	4	1.50873	0.0116996
Q9P0I2	EMC3	ER membrane protein complex subunit 3	EMC3_HUMAN	4	1.27926	0.00219271
O75477	ERLIN1	Erlin-1	ERLN1_HUMAN	5	1.73128	0.000412803
Q16610	ECM1	Extracellular matrix protein 1	ECM1_HUMAN	8	1.77742	0.00153352
Q9NVI1	FANCI	Fanconi anemia group I protein	FANCI_HUMAN	10	1.30448	0.014053
Q9UKB1	FBXW11	F-box/WD repeat-containing protein 11	FBW1B_HUMAN	2	2.66368	0.00103202
P02792	FTL	Ferritin light chain	FRIL_HUMAN	3	1.41802	0.000104441
P02679	FGG	Fibrinogen gamma chain	FIBG_HUMAN	8	1.35607	0.00224169
Q53EP0	FNDC3B	Fibronectin type III domain-containing protein 3B	FND3B_HUMAN	3	1.27507	0.0426716
P29083	GTF2E1	General transcription factor IIE subunit 1	T2EA_HUMAN	4	1.37543	0.0470071
P53609	PGGT1B	Geranylgeranyl transferase type-1 subunit beta	PGTB1_HUMAN	5	1.65895	0.000424143
Q86UL3	GPAT4	Glycerol-3-phosphate acyltransferase 4	GPAT4_HUMAN	4	1.36539	0.00406169
O95249	GOSR1	Golgi SNAP receptor complex member 1	GOSR1_HUMAN	5	1.28907	0.0252554
Q8TBN0	RAB3IL1	Guanine nucleotide exchange factor for Rab-3A	R3GEF_HUMAN	3	1.85711	0.000105814
P04792	HSPB1	Heat shock protein beta-1	HSPB1_HUMAN	4	1.29907	0.00209265
Q09028	RBBP4	Histone-binding protein RBBP4	RBBP4_HUMAN	6	1.25128	0.000119213
Q9NZL4	HSPBP1	Hsp70-binding protein 1	HPBP1_HUMAN	3	1.28369	0.00600606
P20591	MX1	Interferon-induced GTP-binding protein Mx1	MX1_HUMAN	22	1.66487	0.00286541
P20592	MX2	Interferon-induced GTP-binding protein Mx2	MX2_HUMAN	14	1.51796	0.00150814
Q01628	IFITM3	Interferon-induced transmembrane protein 3	IFM3_HUMAN	2	1.40751	0.000326259
Q9H1K1	ISCU	Iron-sulfur cluster assembly enzyme ISCU, mitochondrial	ISCU_HUMAN	3	1.26602	0.0379164
Q9BW19	KIFC1	Kinesin-like protein KIFC1	KIFC1_HUMAN	5	1.73646	0.000566404
Q8NBT2	SPC24	Kinetochore protein Spc24	SPC24_HUMAN	6	1.72651	0.00318246
Q6UY01	LRRC31	Leucine-rich repeat-containing protein 31	LRC31_HUMAN	2	1.53943	0.0492418
P16150	SPN	Leukosialin	LEUK_HUMAN	2	1.32638	0.0476556
P06858	LPL	Lipoprotein lipase	LIPL_HUMAN	2	1.52411	0.00012642
Q86W92	PPFIBP1	Liprin-beta-1	LIPB1_HUMAN	10	1.26039	0.00136929
Q13094	LCP2	Lymphocyte cytosolic protein 2	LCP2_HUMAN	5	1.24965	0.00187227
Q7L5N7	LPCAT2	Lysophosphatidylcholine acyltransferase 2	PCAT2_HUMAN	8	1.30766	0.000877744
Q99698	LYST	Lysosomal-trafficking regulator	LYST_HUMAN	13	1.99807	0.0452654
P27448	MARK3	MAP/microtubule affinity-regulating kinase 3	MARK3_HUMAN	11	1.55313	0.00237603
Q8IX19	MCEMP1	Mast cell-expressed membrane protein 1	MCEM1_HUMAN	3	1.77818	0.00043001
O00264	PGRMC1	Membrane-associated progesterone receptor component 1	PGRC1_HUMAN	4	1.25866	0.00916026
Q9NZJ7	MTCH1	Mitochondrial carrier homolog 1	MTCH1_HUMAN	4	1.87003	0.00620755
P62072	TIMM10	Mitochondrial import inner membrane translocase subunit Tim10	TIM10_HUMAN	3	1.39919	0.0226685
P45984	MAPK9	Mitogen-activated protein kinase 9	MK09_HUMAN	7	1.46259	0.0010606
O60669	SLC16A7	Monocarboxylate transporter 2	MOT2_HUMAN	2	1.45529	0.0322914
Q15796	SMAD2	Mothers against decapentaplegic homolog 2	SMAD2_HUMAN	2	1.37009	0.0419891
P29966	MARCKS	Myristoylated alanine-rich C-kinase substrate	MARCS_HUMAN	9	1.24864	0.0154459
P15586	GNS	N-acetylglucosamine-6-sulfatase	GNS_HUMAN	7	1.39926	0.000324249
P19878	NCF2	Neutrophil cytosol factor 2	NCF2_HUMAN	10	1.43843	1.40145e-05
Q15080	NCF4	Neutrophil cytosol factor 4	NCF4_HUMAN	5	1.25183	0.000170612
O15226	NKRF	NF-kappa-B-repressing factor	NKRF_HUMAN	8	1.29619	0.0015709
Q13287	NMI	N-myc-interactor	NMI_HUMAN	10	1.27993	6.23873e-06
Q9BXS6	NUSAP1	Nucleolar and spindle-associated protein 1	NUSAP_HUMAN	5	1.47807	0.000161571
Q8NFH4	NUP37	Nucleoporin Nup37	NUP37_HUMAN	3	1.35052	0.0230846
Q8N573	OXR1	Oxidation resistance protein 1	OXR1_HUMAN	20	1.26026	0.000355252
Q9BRX8	PRXL2A	Peroxiredoxin-like 2A	PXL2A_HUMAN	4	1.32779	0.00346806
P35226	BMI1	Polycomb complex protein BMI-1	BMI1_HUMAN	2	1.64736	0.00110274
Q10472	GALNT1	Polypeptide N-acetylgalactosaminyltransferase 1	GALT1_HUMAN	5	1.31226	0.0150699
Q9H000	MKRN2	Probable E3 ubiquitin-protein ligase makorin-2	MKRN2_HUMAN	3	1.3706	0.0154459
P07711	CTSL	Procathepsin L	CATL1_HUMAN	6	1.30927	2.68152e-07
P28799	GRN	Progranulin	GRN_HUMAN	3	1.25033	0.0399736
P12004	PCNA	Proliferating cell nuclear antigen	PCNA_HUMAN	4	1.31345	3.66342e-05
P25786	PSMA1	Proteasome subunit alpha type-1	PSA1_HUMAN	6	1.57598	0.00318246
Q9Y2B0	CNPY2	Protein canopy homolog 2	CNPY2_HUMAN	2	1.36686	0.00318105
Q8WUH1	CHURC1	Protein Churchill	CHUR_HUMAN	3	1.5403	0.00526997
O60888	CUTA	Protein CutA	CUTA_HUMAN	2	1.45237	0.00567348
Q96GA3	LTV1	Protein LTV1 homolog	LTV1_HUMAN	3	1.40075	0.00685798
Q8IXQ6	PARP9	Protein mono-ADP-ribosyltransferase PARP9	PARP9_HUMAN	11	1.32569	0.00208642
Q9BRX2	PELO	Protein pelota homolog	PELO_HUMAN	7	1.32845	0.00291304
Q8TE77	SSH3	Protein phosphatase Slingshot homolog 3	SSH3_HUMAN	3	1.40342	0.00237603
O15258	RER1	Protein RER1	RER1_HUMAN	2	1.28716	0.00957354
Q9H2L5	RASSF4	Ras association domain-containing protein 4	RASF4_HUMAN	3	1.75447	0.0038196
Q8WWW0	RASSF5	Ras association domain-containing protein 5	RASF5_HUMAN	4	1.4745	0.00177869
Q14644	RASA3	Ras GTPase-activating protein 3	RASA3_HUMAN	9	1.26816	0.00227249
Q9UL26	RAB22A	Ras-related protein Rab-22A	RB22A_HUMAN	2	2.16648	3.92596e-05
P51159	RAB27A	Ras-related protein Rab-27A	RB27A_HUMAN	5	1.38464	0.000257168
P19793	RXRA	Retinoic acid receptor RXR-alpha	RXRA_HUMAN	7	1.42963	0.00264883
Q9Y3A4	RRP7A	Ribosomal RNA-processing protein 7 homolog A	RRP7A_HUMAN	3	1.91327	0.000977231
Q8IXT5	RBM12B	RNA-binding protein 12B	RB12B_HUMAN	3	1.35187	0.00292174
O94885	SASH1	SAM and SH3 domain-containing protein 1	SASH1_HUMAN	11	1.30972	0.00225853
Q9HC98	NEK6	Serine/threonine-protein kinase Nek6	NEK6_HUMAN	4	1.29608	8.11588e-05
Q8TDX7	NEK7	Serine/threonine-protein kinase Nek7	NEK7_HUMAN	8	1.27608	0.0251018
Q13153	PAK1	Serine/threonine-protein kinase PAK 1	PAK1_HUMAN	5	1.33907	0.0001384
Q8NEF9	SRFBP1	Serum response factor-binding protein 1	SRFB1_HUMAN	2	1.32476	0.00212685
O75911	DHRS3	Short-chain dehydrogenase/reductase 3	DHRS3_HUMAN	4	1.36564	0.0396478
Q9BWM7	SFXN3	Sideroflexin-3	SFXN3_HUMAN	2	1.26929	0.00524907
P42224	STAT1	Signal transducer and activator of transcription 1-alpha/beta	STAT1_HUMAN	17	1.26881	0.0113884
P52630	STAT2	Signal transducer and activator of transcription 2	STAT2_HUMAN	10	1.3592	0.000398999
O43805	SSNA1	Sjoegren syndrome nuclear autoantigen 1	SSNA1_HUMAN	5	1.63767	0.00152577
P37268	FDFT1	Squalene synthase	FDFT_HUMAN	3	1.64506	0.000975799
O95104	SCAF4	SR-related and CTD-associated factor 4	SCAF4_HUMAN	9	1.28552	0.00237603
Q9Y5Y6	ST14	Suppressor of tumorigenicity 14 protein	ST14_HUMAN	8	1.36856	0.00334931
Q96A49	SYAP1	Synapse-associated protein 1	SYAP1_HUMAN	8	1.30987	0.00328293
O95721	SNAP29	Synaptosomal-associated protein 29	SNP29_HUMAN	4	1.72835	0.00575981
Q9ULW0	TPX2	Targeting protein for Xklp2	TPX2_HUMAN	10	1.94314	0.000557147
Q9BU02	THTPA	Thiamine-triphosphatase	THTPA_HUMAN	2	1.25123	0.0195321
P51580	TPMT	Thiopurine S-methyltransferase	TPMT_HUMAN	5	1.28412	0.0213157
Q6I9Y2	THOC7	THO complex subunit 7 homolog	THOC7_HUMAN	3	1.44689	0.0230718
P04183	TK1	Thymidine kinase, cytosolic	KITH_HUMAN	5	1.90126	4.07246e-05
P04818	TYMS	Thymidylate synthase	TYSY_HUMAN	2	2.0012	0.0496498
P25490	YY1	Transcriptional repressor protein YY1	TYY1_HUMAN	5	1.33127	0.00679672
Q9Y6A5	TACC3	Transforming acidic coiled-coil-containing protein 3	TACC3_HUMAN	11	1.5463	0.000233052
Q9Y3Q3	TMED3	Transmembrane emp24 domain-containing protein 3	TMED3_HUMAN	3	1.80121	0.0225151
P09493	TPM1	Tropomyosin alpha-1 chain	TPM1_HUMAN	2	1.57621	0.0160164
P06753	TPM3	Tropomyosin alpha-3 chain	TPM3_HUMAN	6	1.29702	0.00110274
Q9Y4Y9	LSM5	U6 snRNA-associated Sm-like protein LSm5	LSM5_HUMAN	2	1.99465	0.00533611
O00762	UBE2C	Ubiquitin-conjugating enzyme E2 C	UBE2C_HUMAN	3	1.55763	0.00222504
P62256	UBE2H	Ubiquitin-conjugating enzyme E2 H	UBE2H_HUMAN	2	1.63229	0.0297401
P05161	ISG15	Ubiquitin-like protein ISG15	ISG15_HUMAN	2	1.36377	0.000410201
Q9BZV1	UBXN6	UBX domain-containing protein 6	UBXN6_HUMAN	3	1.26299	0.00809758
Q5EBM0	CMPK2	UMP-CMP kinase 2, mitochondrial	CMPK2_HUMAN	3	1.36946	0.000661256
B0I1T2	MYO1G	Unconventional myosin-Ig	MYO1G_HUMAN	6	1.57775	0.000987845
Q9NZ43	USE1	Vesicle transport protein USE1	USE1_HUMAN	2	1.28156	0.0131221
Q7Z3J2	VPS35L	VPS35 endosomal protein-sorting factor-like	VP35L_HUMAN	8	1.32793	0.016729
Q9Y3C0	WASHC3	WASH complex subunit 3	WASC3_HUMAN	3	1.31342	0.0193096
O75717	WDHD1	WD repeat and HMG-box DNA-binding protein 1	WDHD1_HUMAN	5	1.78895	1.14732e-06
O95619	YEATS4	YEATS domain-containing protein 4	YETS4_HUMAN	2	1.55636	0.00242808
O60315	ZEB2	Zinc finger E-box-binding homeobox 2	ZEB2_HUMAN	9	1.28002	0.00299633
Q9P0J1	PDP1	[Pyruvate dehydrogenase [acetyl-transferring]]-phosphatase 1, mitochondrial	PDP1_HUMAN	4	-1.44706	0.00113585
Q9C0C2	TNKS1BP1	182 kDa tankyrase-1-binding protein	TB182_HUMAN	5	-1.45918	7.14312e-06
Q9P015	MRPL15	39S ribosomal protein L15, mitochondrial	RM15_HUMAN	3	-1.9965	7.07811e-09
P49406	MRPL19	39S ribosomal protein L19, mitochondrial	RM19_HUMAN	4	-2.16327	0.000406628
Q9NWU5	MRPL22	39S ribosomal protein L22, mitochondrial	RM22_HUMAN	2	-1.36076	0.00917425
Q6P161	MRPL54	39S ribosomal protein L54, mitochondrial	RM54_HUMAN	2	-1.28822	0.0428298
P49189	ALDH9A1	4-trimethylaminobutyraldehyde dehydrogenase	AL9A1_HUMAN	13	-1.28872	9.93076e-07
O60825	PFKFB2	6-phosphofructo-2-kinase/fructose-2,6-bisphosphatase 2	F262_HUMAN	6	-1.25529	0.0486205
Q13510	ASAH1	Acid ceramidase	ASAH1_HUMAN	10	-1.24964	0.011916
Q16352	INA	Alpha-internexin	AINX_HUMAN	3	-1.30044	0.0358873
Q16706	MAN2A1	Alpha-mannosidase 2	MA2A1_HUMAN	8	-1.34182	0.014053
Q9NW15	ANO10	Anoctamin-10	ANO10_HUMAN	2	-2.40136	0.00316508
O43747	AP1G1	AP-1 complex subunit gamma-1	AP1G1_HUMAN	9	-1.33833	0.00864804
O14727	APAF1	Apoptotic protease-activating factor 1	APAF_HUMAN	14	-1.32977	0.00456766
Q9NXR7	BABAM2	BRISC and BRCA1-A complex member 2	BABA2_HUMAN	4	-1.25806	0.0211426
Q9Y646	CPQ	Carboxypeptidase Q	CBPQ_HUMAN	3	-1.34425	0.00147157
P48729;Q8N752	CSNK1A1;CSNK1A1L	Casein kinase I isoform alpha;Casein kinase I isoform alpha-like	KC1A_HUMAN;KC1AL_HUMAN	3	-1.90796	0.000367791
Q96Q11	TRNT1	CCA tRNA nucleotidyltransferase 1, mitochondrial	TRNT1_HUMAN	3	-1.39217	0.0291481
Q96JM3	CHAMP1	Chromosome alignment-maintaining phosphoprotein 1	CHAP1_HUMAN	10	-1.30112	0.00293897
Q8N0X4	CLYBL	Citramalyl-CoA lyase, mitochondrial	CLYBL_HUMAN	6	-1.24968	0.0253514
O75122	CLASP2	CLIP-associating protein 2	CLAP2_HUMAN	10	-1.39427	0.00774158
Q8IY22	CMIP	C-Maf-inducing protein	CMIP_HUMAN	2	-1.44508	0.0271683
Q96EK7	FAM120B	Constitutive coactivator of peroxisome proliferator-activated receptor gamma	F120B_HUMAN	5	-1.2797	0.000239361
Q5JTJ3	COA6	Cytochrome c oxidase assembly factor 6 homolog	COA6_HUMAN	2	-1.25348	0.0451492
Q9UIA0	CYTH4	Cytohesin-4	CYH4_HUMAN	8	-1.28217	0.00444487
Q8TCE6	DENND10	DENN domain-containing protein 10	DEN10_HUMAN	2	-1.4569	0.027544
P27707	DCK	Deoxycytidine kinase	DCK_HUMAN	4	-1.466	0.000619982
Q9Y2H0	DLGAP4	Disks large-associated protein 4	DLGP4_HUMAN	4	-1.29807	0.0411617
Q9BTE1	DCTN5	Dynactin subunit 5	DCTN5_HUMAN	3	-1.36729	0.00208632
O43567	RNF13	E3 ubiquitin-protein ligase RNF13	RNF13_HUMAN	4	-1.29979	0.0356503
Q9UBS8	RNF14	E3 ubiquitin-protein ligase RNF14	RNF14_HUMAN	3	-1.63807	0.00361661
Q9UPN9	TRIM33	E3 ubiquitin-protein ligase TRIM33	TRI33_HUMAN	8	-1.61045	0.00177869
Q9HC35	EML4	Echinoderm microtubule-associated protein-like 4	EMAL4_HUMAN	6	-1.4098	0.000596239
Q9C0E8	LNPK	Endoplasmic reticulum junction formation protein lunapark	LNP_HUMAN	3	-1.28344	0.0467598
Q9BZQ6	EDEM3	ER degradation-enhancing alpha-mannosidase-like protein 3	EDEM3_HUMAN	3	-1.28904	0.0202424
Q8N766	EMC1	ER membrane protein complex subunit 1	EMC1_HUMAN	17	-1.32074	0.0001384
O75822	EIF3J	Eukaryotic translation initiation factor 3 subunit J	EIF3J_HUMAN	9	-1.3444	7.07811e-09
O60645	EXOC3	Exocyst complex component 3	EXOC3_HUMAN	5	-1.25366	0.0265715
Q96CP2	FLYWCH2	FLYWCH family member 2	FWCH2_HUMAN	2	-1.45347	0.0472675
P13284	IFI30	Gamma-interferon-inducible lysosomal thiol reductase	GILT_HUMAN	2	-2.49678	0.00264883
Q13888;Q6P1K8	GTF2H2;GTF2H2C	General transcription factor IIH subunit 2;General transcription factor IIH subunit 2-like protein	TF2H2_HUMAN;T2H2L_HUMAN	3	-1.92347	0.0130237
P48060	GLIPR1	Glioma pathogenesis-related protein 1	GLIP1_HUMAN	5	-1.25017	0.0340724
Q9H3K2	GHITM	Growth hormone-inducible transmembrane protein	GHITM_HUMAN	2	-1.30354	0.00355669
Q9BXW7	HDHD5	Haloacid dehalogenase-like hydrolase domain-containing 5	HDHD5_HUMAN	2	-1.39916	0.00433486
Q15477	SKIV2L	Helicase SKI2W	SKIV2_HUMAN	4	-1.47804	0.000257168
Q8TEX9	IPO4	Importin-4	IPO4_HUMAN	7	-1.26244	0.000977231
O14920	IKBKB	Inhibitor of nuclear factor kappa-B kinase subunit beta	IKKB_HUMAN	11	-2.4877	0.000412042
P14735	IDE	Insulin-degrading enzyme	IDE_HUMAN	11	-1.65656	1.79678e-05
Q96SY0	INTS14	Integrator complex subunit 14	INT14_HUMAN	5	-1.45551	0.00208632
Q96CN7	ISOC1	Isochorismatase domain-containing protein 1	ISOC1_HUMAN	4	-1.31993	0.0496312
P51553	IDH3G	Isocitrate dehydrogenase [NAD] subunit gamma, mitochondrial	IDH3G_HUMAN	3	-1.72788	4.95959e-06
O75874	IDH1	Isocitrate dehydrogenase [NADP] cytoplasmic	IDHC_HUMAN	9	-1.25133	1.65526e-07
Q9Y624	F11R	Junctional adhesion molecule A	JAM1_HUMAN	3	-1.41699	1.70925e-06
Q07866	KLC1	Kinesin light chain 1	KLC1_HUMAN	16	-1.30726	0.000142586
P33176	KIF5B	Kinesin-1 heavy chain	KINH_HUMAN	25	-1.34882	9.33144e-07
Q9NRN7	AASDHPPT	L-aminoadipate-semialdehyde dehydrogenase-phosphopantetheinyl transferase	ADPPT_HUMAN	3	-1.45513	0.0405803
Q9H9A6	LRRC40	Leucine-rich repeat-containing protein 40	LRC40_HUMAN	5	-1.39097	0.00470286
Q93052	LPP	Lipoma-preferred partner	LPP_HUMAN	8	-1.41941	1.27744e-05
P12318	FCGR2A	Low affinity immunoglobulin gamma Fc region receptor II-a	FCG2A_HUMAN	4	-1.27675	0.00225853
O43708	GSTZ1	Maleylacetoacetate isomerase	MAAI_HUMAN	2	-1.28888	0.00682035
P14780	MMP9	Matrix metalloproteinase-9	MMP9_HUMAN	2	-1.36089	0.0464914
P15529	CD46	Membrane cofactor protein	MCP_HUMAN	3	-1.3773	0.000361637
Q02978	SLC25A11	Mitochondrial 2-oxoglutarate/malate carrier protein	M2OM_HUMAN	2	-1.25094	0.00140677
Q15388	TOMM20	Mitochondrial import receptor subunit TOM20 homolog	TOM20_HUMAN	2	-1.80103	0.00220336
P27361	MAPK3	Mitogen-activated protein kinase 3	MK03_HUMAN	2	-1.25279	0.00774242
P08571	CD14	Monocyte differentiation antigen CD14	CD14_HUMAN	2	-1.29499	0.00573056
O43148	RNMT	mRNA cap guanine-N7 methyltransferase	MCES_HUMAN	9	-1.3934	0.00237603
Q13496	MTM1	Myotubularin	MTM1_HUMAN	7	-1.5477	0.00983161
Q9C0I1	MTMR12	Myotubularin-related protein 12	MTMRC_HUMAN	11	-1.28858	0.0375247
Q8NCE2	MTMR14	Myotubularin-related protein 14	MTMRE_HUMAN	3	-1.56173	1.94346e-06
P56556	NDUFA6	NADH dehydrogenase [ubiquinone] 1 alpha subcomplex subunit 6	NDUA6_HUMAN	3	-1.37927	0.0419329
O43676	NDUFB3	NADH dehydrogenase [ubiquinone] 1 beta subcomplex subunit 3	NDUB3_HUMAN	4	-1.26663	0.0209376
P48163	ME1	NADP-dependent malic enzyme	MAOX_HUMAN	6	-1.45443	0.00393042
Q9UMY1	NOL7	Nucleolar protein 7	NOL7_HUMAN	3	-2.67568	0.000467698
Q9BTX1	NDC1	Nucleoporin NDC1	NDC1_HUMAN	6	-1.32223	0.00136929
Q96RE7	NACC1	Nucleus accumbens-associated protein 1	NACC1_HUMAN	4	-1.47779	0.00523083
Q96IV0	NGLY1	Peptide-N(4)-(N-acetyl-beta-glucosaminyl)asparagine amidase	NGLY1_HUMAN	4	-1.30597	0.0382628
O00541	PES1	Pescadillo homolog	PESC_HUMAN	4	-1.34674	0.0167113
O00329	PIK3CD	Phosphatidylinositol 4,5-bisphosphate 3-kinase catalytic subunit delta isoform	PK3CD_HUMAN	7	-1.49481	0.00318793
Q8TBX8	PIP4K2C	Phosphatidylinositol 5-phosphate 4-kinase type-2 gamma	PI42C_HUMAN	5	-1.46406	0.00825372
Q00169	PITPNA	Phosphatidylinositol transfer protein alpha isoform	PIPNA_HUMAN	5	-1.37465	0.00717425
Q9HB19	PLEKHA2	Pleckstrin homology domain-containing family A member 2	PKHA2_HUMAN	5	-1.32148	0.00535336
O95758	PTBP3	Polypyrimidine tract-binding protein 3	PTBP3_HUMAN	6	-1.25378	0.00239303
P08397	HMBS	Porphobilinogen deaminase	HEM3_HUMAN	6	-1.27392	0.0320076
Q9NW64	RBM22	Pre-mRNA-splicing factor RBM22	RBM22_HUMAN	4	-2.00546	0.00433486
P34910	EVI2B	Protein EVI2B	EVI2B_HUMAN	2	-1.31557	0.00244398
Q9BX40	LSM14B	Protein LSM14 homolog B	LS14B_HUMAN	5	-1.43675	0.00313071
Q9UFN0	NIPSNAP3A	Protein NipSnap homolog 3A	NPS3A_HUMAN	3	-1.25599	0.00647786
A6NI72;P14598	NCF1B;NCF1	Putative neutrophil cytosol factor 1B;Neutrophil cytosol factor 1	NCF1B_HUMAN;NCF1_HUMAN	6	-1.80082	0.00535546
Q6WKZ4	RAB11FIP1	Rab11 family-interacting protein 1	RFIP1_HUMAN	7	-1.317	0.00406169
Q14699	RFTN1	Raftlin	RFTN1_HUMAN	7	-1.42159	0.0056987
Q13905	RAPGEF1	Rap guanine nucleotide exchange factor 1	RPGF1_HUMAN	5	-1.33785	0.0154459
P20936	RASA1	Ras GTPase-activating protein 1	RASA1_HUMAN	17	-1.32493	0.000661256
Q9UJF2	RASAL2	Ras GTPase-activating protein nGAP	NGAP_HUMAN	7	-1.4407	0.000161571
Q86VI3	IQGAP3	Ras GTPase-activating-like protein IQGAP3	IQGA3_HUMAN	6	-1.40134	0.000367791
Q9UL25	RAB21	Ras-related protein Rab-21	RAB21_HUMAN	7	-1.2938	0.00145899
P11233	RALA	Ras-related protein Ral-A	RALA_HUMAN	2	-1.28594	0.00291444
O75298	RTN2	Reticulon-2	RTN2_HUMAN	2	-1.25619	0.0065358
P23921	RRM1	Ribonucleoside-diphosphate reductase large subunit	RIR1_HUMAN	10	-1.56156	0.00103504
P52756	RBM5	RNA-binding protein 5	RBM5_HUMAN	4	-1.80884	0.0245905
Q6P3W7	SCYL2	SCY1-like protein 2	SCYL2_HUMAN	13	-1.62301	0.00934176
Q13523	PRPF4B	Serine/threonine-protein kinase PRP4 homolog	PRP4B_HUMAN	6	-1.84294	4.35991e-05
Q96QC0	PPP1R10	Serine/threonine-protein phosphatase 1 regulatory subunit 10	PP1RA_HUMAN	7	-2.89706	0.00237603
P30154	PPP2R1B	Serine/threonine-protein phosphatase 2A 65 kDa regulatory subunit A beta isoform	2AAB_HUMAN	4	-1.27185	0.00208642
Q9Y6P5	SESN1	Sestrin-1	SESN1_HUMAN	7	-1.33787	0.00192266
Q96FS4	SIPA1	Signal-induced proliferation-associated protein 1	SIPA1_HUMAN	2	-1.42041	0.0106065
Q9H2H9	SLC38A1	Sodium-coupled neutral amino acid transporter 1	S38A1_HUMAN	2	-1.71092	0.00194641
Q66K14	TBC1D9B	TBC1 domain family member 9B	TBC9B_HUMAN	10	-1.55245	0.00240406
P51532	SMARCA4	Transcription activator BRG1	SMCA4_HUMAN	3	-1.25418	0.0149971
P02786	TFRC	Transferrin receptor protein 1	TFR1_HUMAN	16	-1.29267	0.00444487
P46199	MTIF2	Translation initiation factor IF-2, mitochondrial	IF2M_HUMAN	5	-2.01791	8.04677e-05
Q7Z7H5	TMED4	Transmembrane emp24 domain-containing protein 4	TMED4_HUMAN	2	-1.38087	0.0296839
Q9Y3B3	TMED7	Transmembrane emp24 domain-containing protein 7	TMED7_HUMAN	3	-1.28888	0.00717425
Q9NVA4	TMEM184C	Transmembrane protein 184C	T184C_HUMAN	2	-2.19833	0.001272
Q6ZT21	TMPPE	Transmembrane protein with metallophosphoesterase domain	TMPPE_HUMAN	2	-1.34826	0.0157146
Q8IWR1	TRIM59	Tripartite motif-containing protein 59	TRI59_HUMAN	4	-1.2825	0.012292
Q9Y606	PUS1	tRNA pseudouridine synthase A	TRUA_HUMAN	5	-1.4426	0.0211463
Q8WVK2	SNRNP27	U4/U6.U5 small nuclear ribonucleoprotein 27 kDa protein	SNR27_HUMAN	3	-1.25695	0.0134338
Q14694	USP10	Ubiquitin carboxyl-terminal hydrolase 10	UBP10_HUMAN	9	-1.3253	0.00292174
P40818	USP8	Ubiquitin carboxyl-terminal hydrolase 8	UBP8_HUMAN	11	-1.36066	0.00951269
Q13404	UBE2V1	Ubiquitin-conjugating enzyme E2 variant 1	UB2V1_HUMAN	6	-1.29463	0.027387
O43795	MYO1B	Unconventional myosin-Ib	MYO1B_HUMAN	9	-1.27562	0.0350674
Q96AX1	VPS33A	Vacuolar protein sorting-associated protein 33A	VP33A_HUMAN	5	-1.28423	0.00725151
Q9NRW7	VPS45	Vacuolar protein sorting-associated protein 45	VPS45_HUMAN	9	-1.33088	0.00273116
Q96D96	HVCN1	Voltage-gated hydrogen channel 1	HVCN1_HUMAN	3	-1.58964	0.000595187
Q14202	ZMYM3	Zinc finger MYM-type protein 3	ZMYM3_HUMAN	2	-1.47996	0.00361661
Q96KR1	ZFR	Zinc finger RNA-binding protein	ZFR_HUMAN	10	-1.29286	7.36679e-06
