# Supplementary material for: Protein arginine deiminase 2 (PAD2) modulates the polarization of THP-1 macrophages to the anti-inflammatory M2 phenotype
Source: J Inflamm (Lond). 2022 Nov 18;19:20. doi: 10.1186/s12950-022-00317-8 (PMC9675280; doi:10.1186/s12950-022-00317-8)
Supplement: Supplementary file 4 — Additional file 4: Supplemental Table 3 A. All citrullinated peptides quantified in THP-1 macrophages polarized to M1 and M2 phenotype in the presence of BB-Cl-amidine. Supplemental Table 3 B. All citrullinated peptides quantified in LPS stimulated THP-1 macrophages with silenced PAD2. [file 12950_2022_317_MOESM4_ESM.xlsx]

## Sheet: BB-Cl-treated macrophages
Supplemental Table 3 A) All citrullinated peptides quantified in THP-1 macrophages polarized to M1 and M2 phenotype in the presence of BB-Cl-amidine.
				control					BB-Cl					LPS					LPS + BB-Cl					IL-4					IL-4 + BB-Cl					Mean						SD						Fold change
Protein ID	Protein Name	Modified Sequence	Stripped Sequence	K1	K2	K3	K4	K5	KB1	KB2	KB3	KB4	KB5	L1	L2	L3	L4	L5	LB1	LB2	LB3	LB4	LB5	I1	I2	I3	I4	I5	IB1	IB2	IB3	IB4	IB5	control	BB-Cl	LPS	LPS + BB-Cl	IL-4	IL-4 + BB-Cl	control	BB-Cl	LPS	LPS + BB-Cl	IL-4	IL-4 + BB-Cl	control	BB-Cl	LPS	LPS + BB-Cl
P62258	14-3-3 protein epsilon	GDYHRYLAEFATGNDR(UniMod:7)K	GDYHRYLAEFATGNDRK	0.0783939	0.0620704	0.050999	0.0438859	0.0712549	0.0831597	0.0321902	0.0672035	0.0819304	0.0873121	0.0907121	0.131038	0.0437445	0.0779509	0.0950857	0.107276	0.0648161	0.0818894	0.0981411	0.022526	0.0393223	0.0648161	0.0165036	0.0171009	0.0437033	0.0648161	0.0679891	0.0373383	0.0529815	0.0683338	0.0613208	0.0705085	0.0877062	0.0749297	0.0362892	0.0582918	0.0141532	0.0202615	0.0314997	0.0334736	0.0202337	0.013273	1	1.14983	1.43028	1.22193
P63261	Actin, cytoplasmic 2	DLYANTVLSGGTTM(UniMod:35)YPGIADR(UniMod:7)MQK	DLYANTVLSGGTTMYPGIADRMQK	0.0848482	0.0193313	0.0218868	0.17565	0.0155696	0.0577491	0.0366747	0.0102064	0.0364948	0.0635247	0.0470278	0.0353276	0.0434114	0.0605473	0.0457079	0.0335875	0.0414151	0.0418886	0.0239326	0.0277638	0.129384	0.109427	0.255468	0.0259672	0.060187	0.240012	0.156849	0.185752	0.0122281	0.0171417	0.0634572	0.0367032	0.0464044	0.0337175	0.116087	0.122397	0.0689442	0.0214992	0.00911796	0.00801916	0.0878843	0.102774	1	0.578393	0.731271	0.531343
P02765	Alpha-2-HS-glycoprotein	C(UniMod:4)DSSPDSAEDVR(UniMod:7)K	CDSSPDSAEDVRK	0.0397837	0.0365499	0.0468574	0.0414545	0.0404965	0.0382765	0.0381545	0.037365	0.0383325	0.0411407	0.0384665	0.0378462	0.040061	0.036145	0.0363433	0.0381932	0.0379663	0.00949876	0.0284886	0.0341285	0.0378687	0.0384701	0.0203458	0.0392888	0.0427109	0.042045	0.0388385	0.0367207	0.033879	0.0359038	0.0410284	0.038961	0.0377724	0.0296551	0.0357369	0.0374774	0.00374326	0.00149466	0.00161367	0.0119334	0.00880559	0.00311098	1	0.949609	0.92064	0.722794
O43707	Alpha-actinin-4	MLDAEDIVNTAR(UniMod:7)PDEK	MLDAEDIVNTARPDEK	0.0900988	0.121351	0.0995265	0.132619	0.129018	0.129018	0.13719	0.0972663	0.157443	0.1411	0.141136	0.134931	0.129018	0.123701	0.148462	0.158764	0.0699304	0.144	0.140655	0.0847482	0.137061	0.154631	0.160806	0.129018	0.129018	0.124395	0.129018	0.166954	0.0980635	0.131605	0.114523	0.131839	0.13545	0.11962	0.142107	0.130007	0.0187459	0.0199055	0.00976373	0.0395418	0.0147869	0.0245993	1	1.15121	1.18273	1.04451
Q9NVI7	ATPase family AAA domain-containing protein 3A	QQQLLNEENLR(UniMod:7)K	QQQLLNEENLRK	1.39387	0.350114	0.351576	2.46212	0.303917	1.41953	0.822007	0.495199	1.23616	1.36968	2.09603	1.2499	1.0671	2.45906	1.50172	1.52792	4.10142	1.62448	1.24166	0.825198	0.760395	1.26014	0.488023	1.1274	1.50469	0.648533	0.785069	0.654748	1.23616	0.720912	0.972319	0.941082	1.67476	1.86414	1.02813	0.809084	0.950846	0.473001	0.585725	1.28868	0.40441	0.245123	1	0.967873	1.72244	1.9172
Q9H845	Complex I assembly factor ACAD9, mitochondrial	FFTEEVDSR(UniMod:7)K	FFTEEVDSRK	0.871712	0.777714	0.403875	0.850477	0.706471	0.911862	0.706896	0.489408	0.850477	1.24871	0.683231	0.611018	0.990394	0.850477	1.01927	0.497058	0.772868	0.618061	0.664652	0.530609	0.746997	1.26133	1.27948	1.18562	1.23051	1.04532	1.05173	1.24961	0.403282	1.00519	0.72205	0.818971	0.830878	0.61665	1.14079	0.951026	0.189386	0.256174	0.181286	0.110018	0.222989	0.320602	1	1.13423	1.15072	0.854026
P14625	Endoplasmin	IYFMAGSSR(UniMod:7)K	IYFMAGSSRK	0.0632087	0.0767719	0.063416	0.0185849	0.0597357	0.0475031	0.072682	0.0773132	0.0866613	0.0418981	0.0714755	0.0575636	0.0531711	0.0737662	0.0642338	0.0643152	0.0586087	0.0554968	0.0700675	0.0670088	0.0367992	0.0701121	0.0281331	0.0715203	0.0768036	0.032531	0.0643829	0.079524	0.0277392	0.0908317	0.0563434	0.0642989	0.064042	0.0630994	0.0566737	0.0590018	0.022089	0.0175752	0.00880341	0.00598502	0.0224488	0.0280237	1	1.1412	1.13664	1.11991
P04075	Fructose-bisphosphate aldolase A	R(UniMod:7)ALANSLAC(UniMod:4)QGK	RALANSLACQGK	0.00187415	0.0015313	0.00177231	0.00124143	0.0015313	0.00120576	0.00103744	0.0015313	0.00132342	0.00235049	0.0011039	0.000585066	0.0015313	0.0015313	0.00124413	0.000439665	0.00115531	0.000531528	0.000961596	0.0015313	0.00171027	0.00186475	0.00346067	0.00149638	0.00207674	0.00295231	0.00250348	0.00128851	0.0015313	0.00104061	0.0015901	0.00149662	0.00119914	0.00092388	0.00212176	0.00186324	0.000246156	0.00045977	0.000390142	0.000450651	0.000778008	0.00082359	1	0.941211	0.754129	0.581021
P06396	Gelsolin	EPGLQIWR(UniMod:7)VEK	EPGLQIWRVEK	0.00908296	0.00322039	0.00539144	0.0056128	0.0056128	0.00522648	0.00724537	0.00373445	0.0056128	0.00249263	0.0056128	0.00730939	0.00467814	0.00448756	0.00691048	0.00509081	0.00607867	0.0106545	0.0056128	0.00470536	0.00509089	0.00771357	0.00235925	0.00689391	0.0085549	0.00427513	0.00578795	0.00541255	0.0056128	0.00231046	0.00578408	0.00498742	0.00579967	0.00642843	0.0061225	0.00467978	0.00210166	0.0016572	0.00127745	0.00241896	0.0024632	0.00145025	1	0.862267	1.0027	1.1114
P51858	Hepatoma-derived growth factor	EAATLEVER(UniMod:7)PLPM(UniMod:35)EVEK	EAATLEVERPLPMEVEK	0.00487421	0.00595453	0.0059497	0.00487421	0.00400687	0.00487421	0.00640886	0.00487421	0.00765235	0.00424493	0.00389105	0.00716273	0.00240612	0.00487421	0.00176602	0.00618662	0.00549832	0.00452013	0.00558261	0.00250417	0.00472161	0.00487421	0.00692572	0.00627018	0.00266673	0.00411251	0.00385079	0.00460781	0.00351421	0.00657637	0.0051319	0.00534357	0.00402003	0.00485837	0.00509169	0.00453234	0.000828254	0.0014071	0.0021394	0.00144525	0.00164448	0.00121049	1	1.04125	0.78334	0.946699
Q71DI3	Histone H3.2	R(UniMod:7)VTIMPK	RVTIMPK	1.8566	1.34259	3.03095	1.33401	2.27711	1.16069	1.08132	2.83937	0.607184	1.15477	0.67077	0.639388	1.11297	0.595613	0.781202	0.917693	0.605802	0.748022	1.02507	0.849006	0.796587	2.78239	0.904021	2.01048	2.63963	0.665109	1.05789	1.83326	1.34259	1.6157	1.96825	1.52007	0.759989	0.829119	1.82662	1.30291	0.712549	0.848778	0.208908	0.160534	0.938142	0.460301	1	0.772296	0.386124	0.421246
P20700	Lamin-B1	LLEGEEER(UniMod:7)LK	LLEGEEERLK	1.07679	0.432386	0.792787	1.49664	0.809864	0.867327	0.81676	1.12982	0.875982	0.895836	0.623102	0.97735	1.1177	1.18559	1.19953	0.609802	1.24854	0.695122	0.875982	0.960832	0.671133	0.939474	0.732162	0.875982	0.836717	0.374255	0.768985	0.352508	1.16454	0.875982	0.921693	0.899265	1.02065	0.878056	0.811094	0.707254	0.394703	0.117923	0.23903	0.24977	0.108591	0.345732	1	0.975666	1.10737	0.952655
P60660	Myosin light polypeptide 6	EAFQLFDR(UniMod:7)TGDGK	EAFQLFDRTGDGK	0.270368	4.12246	2.42398	0.168405	3.35295	0.258782	0.688107	5.5132	0.239375	0.292761	0.111874	0.239681	0.116853	0.137397	0.216766	0.208722	0.168487	0.193618	0.513535	1.16225	0.131155	0.423645	0.097739	0.637856	0.471262	0.0977373	0.222497	0.430068	1.33026	2.12802	2.06763	1.7242	0.164514	0.449322	0.352331	0.841716	1.79155	2.21287	0.0594942	0.42265	0.231566	0.865974	1	0.833899	0.0795665	0.217312
Q09666	Neuroblast differentiation-associated protein AHNAK	GPEVDIR(UniMod:7)DPK	GPEVDIRDPK	0.0150215	0.00126634	0.0228708	0.017176	0.0299359	0.0260837	0.00128663	0.0260837	0.034615	0.0011028	0.035531	0.0468959	0.0310083	0.0569292	0.0546275	0.0623071	0.078588	0.00250708	0.0497539	0.0635079	0.00786645	0.0260837	0.00338547	0.0157137	0.0260837	0.000780362	0.000880224	0.00682137	0.0274477	0.0103493	0.0172541	0.0198513	0.0449984	0.0513328	0.0158266	0.00925579	0.0106416	0.0147885	0.0114457	0.029146	0.010351	0.010955	1	1.15053	2.60798	2.97511
Q15149	Plectin	GGELVYTDSEAR(UniMod:7)DVFEK	GGELVYTDSEARDVFEK	0.293551	0.170259	0.198433	0.408845	0.0923862	0.359951	0.268852	0.166661	0.352952	0.315357	0.401249	0.467981	0.470264	0.342351	0.323977	0.326613	0.301251	0.169422	0.267596	0.267596	0.244878	0.217214	0.259749	0.189707	0.169119	0.241126	0.225847	0.212092	0.161553	0.141061	0.232695	0.25936	0.401164	0.266496	0.216133	0.196336	0.121954	0.108238	0.0682937	0.059682	0.0375448	0.0429839	1	1.11459	1.72399	1.14526
P25788	Proteasome subunit alpha type-3	AVENSSTAIGIR(UniMod:7)C(UniMod:4)K	AVENSSTAIGIRCK	0.0221586	0.0116952	0.0227705	0.00278674	0.0201863	0.0141408	0.0221586	0.0580636	0.0221586	0.0146817	0.0295563	0.0294251	0.0221586	0.0221586	0.0519669	0.0268597	0.0488147	0.0339665	0.0219459	0.0433743	0.00801965	0.0077218	0.00534306	0.00286614	0.0221586	0.0061053	0.0105574	0.0221586	0.0139348	0.0248648	0.0159195	0.0252316	0.0310531	0.0349922	0.00922185	0.0155242	0.00857879	0.0164717	0.0122526	0.011166	0.00752488	0.00786087	1	1.58495	1.95064	2.19808
P07237	Protein disulfide-isomerase	FFR(UniMod:7)NGDTASPK	FFRNGDTASPK	0.020165	0.00640377	0.0103546	0.0226827	0.00453361	0.0246757	0.0175303	0.00412906	0.00505619	0.0173199	0.00566328	0.00370575	0.00325051	0.00167464	0.00244906	0.00248637	0.00241714	0.00150615	0.00392457	0.00225711	0.0219683	0.0176601	0.0260288	0.0174559	0.0169479	0.0226987	0.0224116	0.0209002	0.00120865	0.0139713	0.0128279	0.0122075	0.00334865	0.00251827	0.0200122	0.0162381	0.00817209	0.00877742	0.00150883	0.000877712	0.00392055	0.00911879	1	0.951631	0.261043	0.196311
O94804	Serine/threonine-protein kinase 10	QLLDR(UniMod:7)DFVAK	QLLDRDFVAK	0.152458	0.0998442	0.0107172	0.184563	0.0998442	0.0222913	0.165895	0.0998442	0.0998442	0.16878	0.105596	0.0998442	0.0998442	0.0885462	0.138775	0.0998442	0.0998442	0.0114752	0.0159646	0.0217879	0.00549732	0.026328	0.0117429	0.0998442	0.233835	0.241535	0.211181	0.124709	0.151769	0.00327979	0.109485	0.109416	0.106521	0.0497832	0.0754495	0.146495	0.0660007	0.0539991	0.0190619	0.0458452	0.0962365	0.0925067	1	0.999371	0.972926	0.454702
Q13885	Tubulin beta-2A chain	TAVC(UniMod:4)DIPPR(UniMod:7)GLK	TAVCDIPPRGLK	0.0436123	0.0347818	0.0314972	0.0397873	0.0284923	0.0281362	0.0277322	0.0181528	0.0306944	0.0267016	0.051394	0.0504155	0.0314972	0.0154199	0.0314972	0.0314972	0.0314972	0.0378302	0.0501179	0.0293836	0.00997228	0.00371841	0.0300028	0.0189118	0.0375922	0.0389626	0.0334069	0.0317618	0.0511157	0.0193327	0.0356342	0.0266516	0.0360448	0.0360652	0.0200395	0.0349159	0.00611855	0.00436661	0.0150737	0.0084701	0.0139316	0.0115528	1	0.747922	1.01152	1.0121
P26640	Valine--tRNA ligase	R(UniMod:7)DPGVITYDLPTPPGEK	RDPGVITYDLPTPPGEK	0.182839	0.142616	0.0882814	0.145765	0.199586	0.173475	0.140899	0.186765	0.181371	0.17403	0.0852606	0.143476	0.166428	0.166428	0.216233	0.166428	0.192362	0.166428	0.232924	0.236263	0.0360342	0.0704912	0.107658	0.187018	0.191275	0.168323	0.180712	0.166428	0.267708	0.229329	0.151817	0.176021	0.155565	0.198881	0.118495	0.2025	0.0430183	0.0197148	0.0474486	0.0342973	0.0693071	0.0444855	1	1.15943	1.02469	1.31
P12956	X-ray repair cross-complementing protein 6	R(UniMod:7)ILELDQFK	RILELDQFK	0.0185172	0.0203411	0.0224046	0.016738	0.0131371	0.0185278	0.0214103	0.0237431	0.0282385	0.0107731	0.00292176	0.0107836	0.00649386	0.0056827	0.00296763	0.0113353	0.00715071	0.0207697	0.0145164	0.0145164	0.0117598	0.0165807	0.0132316	0.0100156	0.0163337	0.0148618	0.0169478	0.0152259	0.0160067	0.0135598	0.0182276	0.019305	0.00576991	0.0136577	0.0135843	0.0153204	0.00354013	0.00656318	0.0032262	0.00499474	0.00286035	0.0012687	1	1.05911	0.316548	0.749287
[truncated: 2 more columns]

## Sheet: PAD2 KO macrophages
Supplemental Table 3 B) All citrullinated peptides quantified in LPS stimulated THP-1 macrophages with silenced PAD2.
				siCON						siPAD2						siCON + LPS						siPAD2 + LPS						Mean				SD				Fold change
Protein ID	Protein Name	Modified Sequence	Stripped Sequence	K1 neg	K2 neg	K3 neg	K4 neg	K5 neg	K6 neg	K1 PAD2 KO	K2 PAD2 KO	K3 PAD2 KO	K4 PAD2 KO	K5 PAD2 KO	K6 PAD2 KO	L1 neg	L2 neg	L3 neg	L4 neg	L5 neg	L6 neg	L1 PAD2 KO	L2 PAD2 KO	L3 PAD2 KO	L4 PAD2 KO	L5 PAD2 KO	L6 PAD2 KO	siCON	siPAD2	siCON + LPS	siPAD2 + LPS	siCON	siPAD2	siCON + LPS	siPAD2 + LPS	siCON	siPAD2	siCON + LPS	siPAD2 + LPS
O00231	26S proteasome non-ATPase regulatory subunit 11	R(UniMod:7)DIQENDEEAVQVK	RDIQENDEEAVQVK	0.0440098	0.0265089	0.0576053	0.0700382	0.042438	0.0618282	0.0733734	0.054983	0.0744413	0.015389	0.0241648	0.0449739	0.0506552	0.0506552	0.0506552	0.0372286	0.0521878	0.102624	0.0489175	0.0467622	0.0437454	0.0670752	0.0506552	0.0248091	0.0504047	0.0478876	0.0573343	0.0469941	0.0157683	0.0246268	0.0228723	0.0135878	1	0.950061	1.13748	0.932335
O43707	Alpha-actinin-4	MLDAEDIVNTAR(UniMod:7)PDEK	MLDAEDIVNTARPDEK	0.133294	0.132626	0.133898	0.127249	0.144005	0.134797	0.140863	0.132603	0.142298	0.1365	0.147314	0.127864	0.129704	0.130238	0.158502	0.119938	0.126898	0.133387	0.133898	0.135377	0.129693	0.120235	0.133387	0.128986	0.134312	0.137907	0.133111	0.130263	0.0054429	0.0070354	0.0132421	0.00550712	1	1.02677	0.991063	0.969855
O43768	Alpha-endosulfine	EGILPER(UniMod:7)AEEAK	EGILPERAEEAK	0.257077	0.276217	0.334343	0.265177	0.29554	0.294121	0.324484	0.321884	0.352825	0.10099	0.310577	0.354348	0.321804	0.345413	0.283364	0.261712	0.103188	0.299006	0.278979	0.283934	0.207818	0.207235	0.276217	0.272957	0.287079	0.294185	0.269081	0.254523	0.0277592	0.0962668	0.0863488	0.0365816	1	1.02475	0.937306	0.886596
O60568	Multifunctional procollagen lysine hydroxylase and glycosyltransferase LH3	VIAPM(UniMod:35)LSR(UniMod:7)HGK	VIAPMLSRHGK	1.474	1.15011	1.33504	1.18463	1.37058	0.91572	0.895073	1.12531	1.15585	2.86619	1.10603	1.22993	1.48777	1.20458	1.51445	1.80997	0.549737	1.30291	1.2414	1.33606	0.567547	1.18463	0.724701	0.78615	1.23835	1.3964	1.31157	0.973415	0.198558	0.728696	0.427205	0.319247	1	1.12763	1.05913	0.78606
P00338	L-lactate dehydrogenase A chain	VTLTSEEEAR(UniMod:7)LK	VTLTSEEEARLK	0.0557392	0.074469	0.0611992	0.053231	0.0617842	0.0678553	0.0716897	0.0488416	0.0704185	0.0499914	0.0841597	0.0490361	0.0635868	0.0427329	0.0557392	0.0521803	0.0521848	0.0504384	0.0108208	0.0623386	0.0594453	0.0661604	0.0233782	0.0503196	0.0623797	0.0623562	0.0528104	0.0454105	0.00781891	0.0151027	0.00682172	0.0228913	1	0.999624	0.846597	0.72797
P02765	Alpha-2-HS-glycoprotein	C(UniMod:4)DSSPDSAEDVR(UniMod:7)K	CDSSPDSAEDVRK	0.0394262	0.0153174	0.0337654	0.0225738	0.0373703	0.0406812	0.0388598	0.0465075	0.040059	0.0433742	0.0492785	0.0394262	0.0411973	0.0394262	0.0398036	0.0521553	0.0360899	0.0434031	0.0473885	0.0420433	0.0380762	0.0411528	0.0394262	0.0394262	0.0315224	0.0429175	0.0420126	0.0412522	0.0102787	0.00425168	0.0055158	0.00331799	1	1.36149	1.33279	1.30866
P04075	Fructose-bisphosphate aldolase A	R(UniMod:7)ALANSLAC(UniMod:4)QGK	RALANSLACQGK	0.00128885	0.0011619	0.00128885	0.00171099	0.00128885	0.00258762	0.000656059	0.0010456	0.00151295	0.000908362	0.00128885	0.00120078	0.00128885	0.00128885	0.00210335	0.00128885	0.000952509	0.000922474	0.00128885	0.000952629	0.00128885	0.00117505	0.00128885	0.00115359	0.00155451	0.0011021	0.00130748	0.0011913	0.000539939	0.000301028	0.000426306	0.000132059	1	0.708969	0.841089	0.766353
P04406	Glyceraldehyde-3-phosphate dehydrogenase	R(UniMod:7)VIISAPSADAPM(UniMod:35)FVMGVNHEK	RVIISAPSADAPMFVMGVNHEK	0.0185516	0.0209043	0.0195629	0.0193986	0.0241763	0.0219642	0.0181865	0.0225914	0.0214969	0.0208383	0.0209043	0.0234647	0.0215879	0.0209043	0.0188931	0.0194744	0.0229608	0.0207043	0.0209043	0.0196172	0.0219541	0.0174582	0.024301	0.0209043	0.0207597	0.021247	0.0207541	0.0208565	0.00206424	0.00181324	0.00146224	0.00228728	1	1.02348	0.999734	1.00467
P06396	Gelsolin	EPGLQIWR(UniMod:7)VEK	EPGLQIWRVEK	0.00261088	0.00271409	0.00177082	0.00376471	0.000830945	0.00157885	0.00174313	0.00159976	0.00120639	0.00151359	0.00231792	0.00175206	0.00148376	0.000990515	0.00402352	0.00175624	0.0019376	0.00301282	0.00266714	0.00293276	0.00243325	0.00216045	0.00214793	0.00290166	0.00221172	0.00168881	0.00220074	0.00254053	0.00103198	0.000367176	0.00111602	0.000349398	1	0.763574	0.995039	1.14867
P07237	Protein disulfide-isomerase	FFR(UniMod:7)NGDTASPK	FFRNGDTASPK	0.0240437	0.0357809	0.0321562	0.0329941	0.0310346	0.0376894	0.0391023	0.0411906	0.0356408	0.0478308	0.032812	0.0284678	0.0300798	0.0373858	0.0405938	0.0480147	0.0401838	0.0419178	0.0351897	0.0340137	0.0372114	0.0434533	0.0496745	0.036188	0.0322832	0.0375074	0.039696	0.0392884	0.00472082	0.00678126	0.005882	0.00606244	1	1.16183	1.22962	1.217
P07737	Profilin-1	DR(UniMod:7)SSFYVNGLTLGGQK	DRSSFYVNGLTLGGQK	0.0241276	0.0306601	0.0292917	0.0320458	0.0320458	0.0443134	0.029849	0.0345131	0.0285577	0.0297553	0.0245641	0.0357177	0.0320458	0.0320458	0.0170895	0.030838	0.0320458	0.0434004	0.0364216	0.0335191	0.0320458	0.0316409	0.0358768	0.0366882	0.0320807	0.0304928	0.0312442	0.0343654	0.00667368	0.00408203	0.00836925	0.0022551	1	0.950502	0.973925	1.07122
P11142	Heat shock cognate 71 kDa protein	EDIER(UniMod:7)M(UniMod:35)VQEAEK	EDIERMVQEAEK	0.00205984	0.00144222	0.00175312	0.0018553	0.00204315	0.00213984	0.00251829	0.00219911	0.00205795	0.00195335	0.000861327	0.00184905	0.00257277	0.000470926	0.0018531	0.00184905	0.00203164	0.00205803	0.00146529	0.00197156	0.00184905	0.00184905	0.00218437	0.00148973	0.00188225	0.00190651	0.00180592	0.00180151	0.000258769	0.000562268	0.00070553	0.000279381	1	1.01289	0.95945	0.957106
P11387	DNA topoisomerase 1	EQLADAR(UniMod:7)R(UniMod:7)DLK	EQLADARRDLK	0.116368	0.120012	0.0713725	0.120012	0.0849342	0.0916209	0.098187	0.0729392	0.0511576	0.106651	0.207639	0.101626	0.2068	0.120012	0.0870917	0.152536	0.120012	0.099536	0.0629686	0.0447203	0.230302	0.256415	0.175557	0.0818187	0.10072	0.106367	0.130998	0.141964	0.0208925	0.053872	0.043287	0.0909343	1	1.05606	1.30062	1.40949
P12277	Creatine kinase B-type	VLTPELYAELR(UniMod:7)AK	VLTPELYAELRAK	0.696676	0.728276	0.599495	0.427401	0.372346	0.548088	0.589143	0.548088	0.429716	0.62222	0.548088	0.583149	0.548088	0.269957	0.890061	0.577842	0.548088	0.548088	0.548088	0.620655	0.366528	0.447856	0.548088	0.548088	0.562047	0.553401	0.563687	0.513217	0.142457	0.0667127	0.196839	0.0905324	1	0.984616	1.00292	0.913121
P12956	X-ray repair cross-complementing protein 6	R(UniMod:7)ILELDQFK	RILELDQFK	0.0100188	0.0146639	0.0192371	0.0133227	0.014498	0.0125039	0.0133107	0.0171447	0.017145	0.0189695	0.0110643	0.0193275	0.013744	0.00752047	0.0146627	0.0124	0.013464	0.0129184	0.0169104	0.0230695	0.0139979	0.0113088	0.0141501	0.0228239	0.0140407	0.0161603	0.0124516	0.0170434	0.0030546	0.00328484	0.00253459	0.00490464	1	1.15096	0.886819	1.21386
P14317	Hematopoietic lineage cell-specific protein	R(UniMod:7)SPEAPQPVIAM(UniMod:35)EEPAVPAPLPK	RSPEAPQPVIAMEEPAVPAPLPK	0.0418584	0.0531747	0.0415149	0.0528309	0.0504961	0.0459663	0.0457843	0.0468949	0.0548939	0.0514461	0.0536767	0.0516156	0.0357486	0.0453192	0.0403178	0.0503122	0.0678762	0.0395161	0.0299651	0.0440091	0.037673	0.051285	0.0502941	0.0452559	0.0476402	0.0507186	0.046515	0.0430804	0.00528168	0.00364651	0.0116229	0.00807712	1	1.06462	0.976381	0.904286
P14625	Endoplasmin	IYFMAGSSR(UniMod:7)K	IYFMAGSSRK	0.0617241	0.0645483	0.0522148	0.0522148	0.0487989	0.0593294	0.0522148	0.0560821	0.0522148	0.0522148	0.0638891	0.0445148	0.0528077	0.049535	0.0736969	0.0522148	0.00966809	0.04867	0.0583866	0.0522148	0.0522148	0.0691226	0.0176507	0.0570131	0.0564717	0.0535217	0.0477654	0.0511004	0.00626259	0.00632909	0.0208472	0.0175169	1	0.947762	0.845829	0.904885
P14625	Endoplasmin	LGVIEDHSNR(UniMod:7)TRLAK	LGVIEDHSNRTRLAK	0.000511575	0.000214816	8.79488e-05	0.000619885	0.000894901	0.000511575	0.000410099	0.000750686	0.000360939	0.000209819	0.00108188	0.000279248	0.000380055	0.000239383	0.000511575	0.00040215	0.00107459	0.000285673	0.000288156	0.00059015	0.00048695	0.00056519	0.00104786	0.000472696	0.00047345	0.000515445	0.000482238	0.000575167	0.000288955	0.00033477	0.000305357	0.000254724	1	1.0887	1.01856	1.21484
P19338	Nucleolin	ER(UniMod:7)DARTLLAK	ERDARTLLAK	0.0222377	0.0288747	0.0284889	0.0259412	0.0259412	0.0295937	0.0302822	0.0325677	0.0312494	0.0114358	0.0299871	0.0289359	0.0160583	0.0259412	0.0259412	0.0337516	0.0272866	0.0225793	0.0200306	0.0291072	0.0219204	0.0297784	0.0144735	0.0301845	0.0268462	0.0274097	0.0252597	0.0242491	0.00272904	0.00792133	0.00581377	0.00645266	1	1.02099	0.940903	0.903259
P20700	Lamin-B1	LLEGEEER(UniMod:7)LK	LLEGEEERLK	0.12775	0.120189	0.141545	0.141545	0.141545	0.196976	0.141545	0.148453	0.195569	0.141545	0.100773	0.180117	0.105258	0.159837	0.141545	0.132429	0.191923	0.148466	0.141545	0.141537	0.0269465	0.146951	0.141545	0.141545	0.144925	0.151334	0.146576	0.123345	0.0270201	0.0332913	0.0288735	0.0472749	1	1.04422	1.01139	0.851095
P22234	Multifunctional protein ADE2	GPDETLR(UniMod:7)IK	GPDETLRIK	0.0886502	0.0950563	0.0861027	0.0873481	0.105738	0.0912464	0.0861027	0.0669679	0.0788968	0.0798859	0.105596	0.0540107	0.0861027	0.0861027	0.0861027	0.0934938	0.119601	0.0550226	0.0861027	0.0861027	0.0853643	0.0968733	0.1043	0.0556951	0.0923569	0.0785767	0.0877376	0.0857397	0.0072872	0.0174743	0.0206238	0.0165622	1	0.850793	0.949984	0.928351
P23528	Cofilin-1	DC(UniMod:4)R(UniMod:7)YALYDATYETK	DCRYALYDATYETK	0.00095459	0.000741592	0.0012227	0.000512861	0.00106535	0.00122015	0.00110357	0.00079604	0.000812493	0.000774926	0.00110279	0.000907067	0.00101776	0.000858173	0.000773139	0.000747916	0.00108447	0.000845782	0.000900783	0.000855014	0.000454091	0.00113646	0.000720156	0.000869806	0.000952874	0.000916148	0.000887873	0.000822718	0.000281122	0.000151762	0.000134853	0.000225474	1	0.961457	0.931785	0.863407
P26640	Valine--tRNA ligase	R(UniMod:7)DPGVITYDLPTPPGEK	RDPGVITYDLPTPPGEK	0.0925425	0.139284	0.13983	0.161447	0.161853	0.0875413	0.136124	0.167358	0.138852	0.120322	0.136155	0.135393	0.136683	0.0880701	0.114318	0.13409	0.0712629	0.143382	0.104611	0.0913249	0.153053	0.128736	0.161484	0.119848	0.130416	0.139034	0.114634	0.126509	0.0328363	0.0153781	0.0292504	0.0271831	1	1.06608	0.878988	0.970043
P27797	Calreticulin	IKDPDASKPEDWDER(UniMod:7)AK	IKDPDASKPEDWDERAK	0.000746157	0.000917307	0.00151343	0.000680074	0.00103136	0.001342	0.000967662	0.00110844	0.000688653	0.0015368	0.000850705	0.00115839	0.00184375	0.00115814	0.00242343	0.00129642	0.000730594	0.00143411	0.000746788	0.00126862	0.000911395	0.0009599	0.00103774	0.000394963	0.00103839	0.00105178	0.00148107	0.000886568	0.000330558	0.000292981	0.000587091	0.000295305	1	1.01289	1.42632	0.853792
P27824	Calnexin	GLVLM(UniMod:35)SR(UniMod:7)AK	GLVLMSRAK	0.0307067	0.0246938	0.0282475	0.0184234	0.0306646	0.0268007	0.0135867	0.0192109	0.0269969	0.0262606	0.017533	0.0391975	0.0163156	0.0255249	0.0248318	0.0299055	0.055266	0.0322488	0.0422453	0.0253451	0.0212159	0.0252638	0.0224742	0.0248506	0.0265895	0.0237976	0.0306821	0.0268992	0.00461801	0.00914335	0.0132261	0.00770285	1	0.895002	1.15392	1.01165
P30101	Protein disulfide-isomerase A3	FVM(UniMod:35)QEEFSR(UniMod:7)DGK	FVMQEEFSRDGK	0.00430227	0.00789597	0.00927799	0.00433257	0.0109817	0.00752991	0.00746051	0.0116887	0.00498199	0.00746051	0.0105646	0.00885287	0.00875657	0.0087179	0.00861253	0.00241165	0.00984933	0.0082717	0.0029825	0.00692802	0.00858269	0.00782446	0.00332476	0.00746051	0.00738674	0.00850153	0.00776995	0.00618382	0.00266917	0.00241215	0.00267839	0.00241051	1	1.15092	1.05188	0.837152
P31948	Stress-induced-phosphoprotein 1	SLAEHR(UniMod:7)TPDVLK	SLAEHRTPDVLK	0.0181407	0.0254931	0.0198564	0.0198564	0.026015	0.0202807	0.0531756	0.0231348	0.0198564	0.0231694	0.00913437	0.023722	0.0041564	0.0205669	0.0224271	0.020165	0.00858444	0.0244863	0.00719881	0.00612209	0.0107414	0.023854	0.0240535	0.0223629	0.021607	0.0253654	0.016731	0.0157221	0.00329957	0.0146949	0.00828956	0.00859365	1	1.17394	0.774332	0.727638
P35579	Myosin-9	YR(UniMod:7)FLSNGHVTIPGQQDK	YRFLSNGHVTIPGQQDK	0.0375635	0.0426429	0.0372577	0.0388808	0.0409284	0.0381411	0.0413153	0.0490971	0.0379614	0.0393033	0.0394665	0.0423826	0.0395241	0.0341586	0.0316435	0.042602	0.0407797	0.0318135	0.0506409	0.0395325	0.0472974	0.0387581	0.0385641	0.0420339	0.0392357	0.0415877	0.0367536	0.0428045	0.00212165	0.00399913	0.00480293	0.00504479	1	1.05994	0.936737	1.09096
P38646	Stress-70 protein, mitochondrial	IVR(UniMod:7)ASNGDAWVEAHGK	IVRASNGDAWVEAHGK	0.0852747	0.0995851	0.0698965	0.117507	0.0825696	0.0705706	0.0914104	0.0729462	0.0731528	0.0949713	0.0939162	0.0626745	0.0735434	0.101066	0.104995	0.0996469	0.0825853	0.0647672	0.0695766	0.0843895	0.096215	0.104616	0.0908064	0.0995312	0.0875672	0.0815119	0.0877673	0.0908558	0.0182877	0.0136462	0.0165708	0.0125535	1	0.930849	1.00228	1.03755
P46776	60S ribosomal protein L27a	TGAAPIIDVVR(UniMod:7)SGYYK	TGAAPIIDVVRSGYYK	0.0924189	0.0976701	0.0924189	0.0924189	0.0418046	0.0871154	0.0924189	0.0924189	0.107084	0.104239	0.0924189	0.0992955	0.0924189	0.0406953	0.0883874	0.0924189	0.117834	0.0966291	0.0965867	0.114538	0.0924189	0.0924189	0.109566	0.0924189	0.0839745	0.0979792	0.0880639	0.0996579	0.0209268	0.00658128	0.0254615	0.00986133	1	1.16677	1.0487	1.18676
P48506	Glutamate--cysteine ligase catalytic subunit	SR(UniMod:7)YDSIDSYLSK	SRYDSIDSYLSK	0.0302293	0.0212017	0.0456413	0.0589644	0.0372792	0.0464147	0.0544533	0.0193482	0.0433652	0.0466499	0.0723568	0.0186593	0.0372792	0.026885	0.0334531	0.0639673	0.0372792	0.0156369	0.0275044	0.0343838	0.0171137	0.0372792	0.0347242	0.0346314	0.0399551	0.0424721	0.0357501	0.0309395	0.0133331	0.0207685	0.016058	0.00752279	1	1.063	0.894757	0.774355
P54577	Tyrosine--tRNA ligase, cytoplasmic	VDAQFGGIDQR(UniMod:7)K	VDAQFGGIDQRK	0.00525652	0.00684361	0.0134025	0.00998714	0.0126894	0.0187997	0.0126225	0.0075574	0.0139602	0.0116894	0.0126894	0.0126894	0.0126894	0.0126894	0.00509903	0.0126894	0.0119723	0.0193258	0.00805159	0.017129	0.0183987	0.0301819	0.017719	0.000413559	0.0111631	0.011868	0.0124109	0.0153156	0.00491102	0.002232	0.00451009	0.0101431	1	1.06315	1.11177	1.37198
P60660	Myosin light polypeptide 6	EAFQLFDR(UniMod:7)TGDGK	EAFQLFDRTGDGK	0.049287	0.0296609	0.0404747	0.0165488	0.0264365	0.0310787	0.0159081	0.0314136	0.0330851	0.0336847	0.0254332	0.0327681	0.0309556	0.0305429	0.0601678	0.0290374	0.0340451	0.0376148	0.0310787	0.0237719	0.0310787	0.023555	0.00845014	0.0398119	0.0322478	0.0287155	0.0370606	0.0262911	0.0113693	0.00696122	0.0117258	0.0105904	1	0.890464	1.14925	0.815283
P62241	40S ribosomal protein S8	ELEFYLR(UniMod:7)K	ELEFYLRK	0.168822	0.1923	0.0905484	0.0241536	0.163485	0.0905484	0.214278	0.0695742	0.034548	0.0529148	0.189634	0.157494	0.0407065	0.02323	0.0905484	0.0323793	0.0448735	0.0266269	0.0751323	0.195537	0.0210928	0.0905484	0.0329412	0.0512449	0.121643	0.119741	0.0430608	0.0777494	0.0638858	0.0767957	0.024663	0.0631899	1	0.984361	0.353993	0.639161
P62316	Small nuclear ribonucleoprotein Sm D2	NNTQVLINC(UniMod:4)R(UniMod:7)NNK	NNTQVLINCRNNK	0.0464339	0.0182323	0.0238524	0.0236958	0.0210109	0.0355594	0.0141213	0.023549	0.0144839	0.0121088	0.0154903	0.0204523	0.0231017	0.0175984	0.0213586	0.0197816	0.00823786	0.0183752	0.01823	0.0194759	0.0282471	0.0122612	0.0177955	0.0160398	0.0281308	0.0167009	0.0180756	0.0186749	0.0107409	0.00436101	0.0052163	0.00531637	1	0.593689	0.642554	0.663861
P62753	40S ribosomal protein S6	R(UniMod:7)M(UniMod:35)ATEVAADALGEEWK	RMATEVAADALGEEWK	0.0356219	0.0389266	0.0358574	0.0364242	0.0461806	0.0209146	0.0335974	0.035997	0.037048	0.034299	0.0517645	0.0331381	0.0325061	0.039009	0.0331077	0.0297897	0.0400916	0.0425588	0.0353596	0.0364419	0.0432163	0.0329112	0.0406758	0.0398273	0.0356542	0.0376407	0.0361771	0.038072	0.00823899	0.00707564	0.00505501	0.00382028	1	1.05571	1.01467	1.06781
P62805	Histone H4	RISGLIYEETR(UniMod:7)GVLK	RISGLIYEETRGVLK	0.00169401	0.00159218	0.00176024	0.00256036	0.00211058	0.00195041	0.00219403	0.00288869	0.00148757	0.00163455	0.00269478	0.00188689	0.00156223	0.000834296	0.000548567	0.00144199	0.00311856	0.0022878	0.00255854	0.00100812	0.00198894	0.00314284	0.00262705	0.00123672	0.00194463	0.00213109	0.00163224	0.0020937	0.000354324	0.000568501	0.000947741	0.000839655	1	1.09588	0.839358	1.07666
P62834	Ras-related protein Rap-1A	C(UniMod:4)DLEDER(UniMod:7)VVGK	CDLEDERVVGK	0.0162649	0.0174261	0.0120463	0.0120367	0.00726478	0.0188246	0.0109919	0.0114333	0.00905169	0.00620286	0.0115528	0.0165448	0.0135466	0.0112315	0.00347239	0.0115528	0.014629	0.00817771	0.010162	0.00745422	0.0138866	0.0105783	0.00979426	0.0131415	0.0139772	0.0109629	0.010435	0.0108361	0.00431686	0.003407	0.00406765	0.00235218	1	0.784339	0.746571	0.775271
P63261	Actin, cytoplasmic 2	DLYANTVLSGGTTM(UniMod:35)YPGIADR(UniMod:7)MQK	DLYANTVLSGGTTMYPGIADRMQK	0.333716	0.492633	0.475979	0.346661	0.330042	0.583088	0.392168	0.37393	0.373003	0.420831	0.384983	0.358605	0.348843	0.401908	0.348366	0.344338	0.331336	0.445767	0.312116	0.357431	0.388517	0.206829	0.372542	0.41166	0.42702	0.38392	0.370093	0.341516	0.105477	0.0214075	0.0443346	0.0739596	1	0.899068	0.866688	0.799766
P63261	Actin, cytoplasmic 2	DLYANTVLSGGTTMYPGIADR(UniMod:7)M(UniMod:35)QK	DLYANTVLSGGTTMYPGIADRMQK	0.326115	0.446472	0.430908	0.326115	0.326115	0.399943	0.312541	0.282669	0.337669	0.39611	0.326115	0.326115	0.280852	0.326115	0.326115	0.317429	0.326115	0.253583	0.326115	0.331785	0.340166	0.186546	0.248941	0.326115	0.375945	0.330203	0.305035	0.293278	0.0566039	0.0374281	0.0307208	0.0619601	1	0.878329	0.811382	0.780109
P78527	DNA-dependent protein kinase catalytic subunit	ILDVM(UniMod:35)YSR(UniMod:7)LPK	ILDVMYSRLPK	0.0170028	0.0185894	0.00288285	0.0109311	0.0119329	0.00891014	0.0129656	0.0156122	0.00545862	0.00498754	0.0163351	0.0185346	0.00817675	0.0183216	0.00297911	0.00809044	0.00511873	0.0137875	0.0253771	0.00401824	0.00284578	0.0109311	0.00483919	0.0137185	0.0117082	0.0123156	0.00941236	0.0102883	0.00568778	0.00577652	0.00568529	0.00853521	1	1.05188	0.803911	0.878728
P78527	DNA-dependent protein kinase catalytic subunit	R(UniMod:7)LGLPGDEVDNK	RLGLPGDEVDNK	0.0272507	0.0423084	0.0481963	0.0499966	0.0432139	0.0260804	0.0310338	0.042212	0.0375929	0.0373447	0.0277115	0.0349295	0.0299783	0.0351447	0.0351447	0.0396392	0.0290613	0.0351447	0.0297619	0.0300187	0.0351447	0.0435983	0.03464	0.0183261	0.0395077	0.0351374	0.0340188	0.031915	0.0103693	0.0051571	0.00390626	0.00833362	1	0.889381	0.861068	0.807816
P78527	DNA-dependent protein kinase catalytic subunit	TQMTSAVR(UniMod:7)EPK	TQMTSAVREPK	0.00744275	0.00645128	0.00743814	0.00477811	0.00463615	0.00538448	0.00710554	0.00877122	0.00646995	0.00486803	0.00685065	0.00373979	0.00693519	0.00575066	0.00868038	0.00727235	0.00553869	0.00361054	0.00960519	0.00577627	0.00645128	0.00870523	0.00611766	0.00645128	0.00602182	0.00630086	0.00629797	0.00718449	0.00127142	0.00177162	0.00173952	0.00157282	1	1.04634	1.04586	1.19308
Q01469	Fatty acid-binding protein 5	LVVEC(UniMod:4)VMNNVTC(UniMod:4)TR(UniMod:7)IYEK	LVVECVMNNVTCTRIYEK	0.00877053	0.00302562	0.00452043	0.00542986	0.00559761	0.00906225	0.0056398	0.00394313	0.0077459	0.0060553	0.00900219	0.00568286	0.00606733	0.00928177	0.0067499	0.00695805	0.00591317	0.00392764	0.00591107	0.00694988	0.00390117	0.00444539	0.00710646	0.00392855	0.00606772	0.00634486	0.00648298	0.00537375	0.00238951	0.0017783	0.00174111	0.00147608	1	1.04568	1.06844	0.88563
Q01518	Adenylyl cyclase-associated protein 1	EMNDAAMFYTN(UniMod:7)R(UniMod:7)VLK	EMNDAAMFYTNRVLK	0.00113952	0.000879475	0.000295087	0.000812327	0.00122326	0.000879475	0.000879475	0.000955758	0.00140014	0.000189682	0.000879475	0.00117903	0.000928919	0.000879475	0.000718497	0.000814683	0.00123517	0.000812019	0.000631102	0.00107769	0.0011953	0.000879475	0.000879475	0.000342893	0.000871524	0.000913927	0.000898127	0.000834323	0.000326022	0.000408739	0.000179743	0.000308678	1	1.04865	1.03052	0.957314
Q01518	Adenylyl cyclase-associated protein 1	WR(UniMod:7)VENQENVSNLVIEDTELK	WRVENQENVSNLVIEDTELK	0.000928549	0.00241049	0.00232502	0.00226398	0.00234575	0.00170524	0.00187037	0.00267076	0.00133791	0.00244336	0.00235054	0.00180709	0.00128829	0.00207007	0.00209563	0.00291787	0.00125095	0.00149632	0.00169942	0.00219822	0.00139776	0.00235449	0.00163646	0.00167991	0.0019965	0.00208	0.00185319	0.00182771	0.000582784	0.00049464	0.000640081	0.000367291	1	1.04182	0.928216	0.915455
Q05655	Protein kinase C delta type	LDNVLLDR(UniMod:7)DGHIK	LDNVLLDRDGHIK	0.262192	0.225044	0.357021	0.407845	0.368066	0.231113	0.262192	0.262192	0.37722	0.263004	0.179803	0.280342	0.0289756	0.262192	0.262192	0.394681	0.120548	0.210198	0.317147	0.262192	0.262192	0.261255	0.343008	0.0920006	0.308547	0.270792	0.213131	0.256299	0.0785747	0.0630963	0.126703	0.0875316	1	0.877637	0.690758	0.830665
Q09666	Neuroblast differentiation-associated protein AHNAK	GPEVDIR(UniMod:7)DPK	GPEVDIRDPK	0.0523444	0.013841	0.0131069	0.0710473	0.0815567	0.0846543	0.0509156	0.0813861	0.00496894	0.0832832	0.0313637	0.0472336	0.0600799	0.0969213	0.0546943	0.0600799	0.0600799	0.11882	0.0645948	0.066282	0.112646	0.0310679	0.0134733	0.087475	0.0527584	0.0498585	0.0751126	0.0625898	0.0324597	0.029921	0.0263849	0.0361901	1	0.945034	1.42371	1.18635
Q09666	Neuroblast differentiation-associated protein AHNAK	IEGEM(UniMod:35)QVPDVDIR(UniMod:7)GPK	IEGEMQVPDVDIRGPK	0.0162006	0.0544396	0.0544396	0.0494648	0.0657076	0.0598016	0.0345322	0.0211009	0.0336429	0.0544396	0.0575246	0.0544396	0.0612269	0.0216535	0.0797067	0.0542414	0.0592459	0.0886018	0.0671817	0.0607009	0.0544396	0.0568305	0.0891406	0.0578479	0.050009	0.0426133	0.0607794	0.0643569	0.0174637	0.0149039	0.0232743	0.0129069	1	0.852113	1.21537	1.28691
Q12906	Interleukin enhancer-binding factor 3	R(UniMod:7)FVM(UniMod:35)EVEVDGQK	RFVMEVEVDGQK	0.0208602	0.0512253	0.0414353	0.0339313	0.0552565	0.0339313	0.0599995	0.0105635	0.0339313	0.0140534	0.0558061	0.0501382	0.0233211	0.0515994	0.0339313	0.0339313	0.0339313	0.0120696	0.0495693	0.015667	0.0339313	0.0277337	0.0155762	0.0219581	0.03944	0.0374153	0.031464	0.0274059	0.0126407	0.0213966	0.0131617	0.0129717	1	0.948665	0.797769	0.694877
Q13885	Tubulin beta-2A chain	TAVC(UniMod:4)DIPPR(UniMod:7)GLK	TAVCDIPPRGLK	0.0229642	0.0306657	0.0331267	0.0337851	0.0398494	0.0413834	0.0529136	0.0346489	0.0361642	0.0352951	0.0363277	0.0232978	0.0225634	0.0273082	0.0264771	0.0340982	0.032887	0.0396102	0.0184762	0.0348131	0.0387963	0.0388096	0.0346129	0.0323485	0.0336291	0.0364412	0.0304907	0.0329761	0.00665763	0.00947317	0.00618063	0.00754452	1	1.08362	0.906676	0.980583
Q14019	Coactosin-like protein	EFVISDR(UniMod:7)K	EFVISDRK	0.00701034	0.00419661	0.0048759	0.00649076	0.00523311	0.00818105	0.00777644	0.00783006	0.00419712	0.0056194	0.00310831	0.0032319	0.00826028	0.00714499	0.00427271	0.00714323	0.00577847	0.00244489	0.00311903	0.0076146	0.00335605	0.00299199	0.00792989	0.00705853	0.00599796	0.00529387	0.00584076	0.00534502	0.00149148	0.00214162	0.00215621	0.00241729	1	0.882612	0.973791	0.891139
Q15149	Plectin	GGELVYTDSEAR(UniMod:7)DVFEK	GGELVYTDSEARDVFEK	0.232568	0.334011	0.361062	0.284232	0.234979	0.330593	0.25301	0.322525	0.370425	0.37105	0.302253	0.458529	0.19821	0.369072	0.37	0.336275	0.328001	0.37071	0.251421	0.322525	0.363922	0.195834	0.330588	0.448804	0.296241	0.346299	0.328711	0.318849	0.0543321	0.0707083	0.0666122	0.0880346	1	1.16898	1.10961	1.07632
Q16531	DNA damage-binding protein 1	R(UniMod:7)EATADDLIK	REATADDLIK	0.0779575	0.0651471	0.183518	0.147005	0.147005	0.141028	0.14812	0.147005	0.147005	0.143457	0.129706	0.183311	0.165427	0.132382	0.236936	0.16344	0.147005	0.0967327	0.21723	0.103171	0.179397	0.194067	0.128795	0.103276	0.126943	0.149767	0.156987	0.154323	0.0456561	0.0178069	0.0465625	0.0490705	1	1.1798	1.23667	1.21568
Q58FF7	Putative heat shock protein HSP 90-beta-3	EQVANSAFVER(UniMod:7)VR(UniMod:7)K	EQVANSAFVERVRK	0.00678248	0.00351417	0.00563381	0.00527859	0.0053582	0.006743	0.00767598	0.0036763	0.00527859	0.0029665	0.00645068	0.00527859	0.00481187	0.00590489	0.00527859	0.0086474	0.00472576	0.00442896	0.00337846	0.0029291	0.00782376	0.00584531	0.00495785	0.00331734	0.00555171	0.00522111	0.00563291	0.00470864	0.00120036	0.00173289	0.00156417	0.00189367	1	0.94045	1.01463	0.848142
Q5T4S7	E3 ubiquitin-protein ligase UBR4	SELR(UniMod:7)HLYLTEK	SELRHLYLTEK	0.148264	0.63654	0.552789	0.619036	0.443952	0.795555	0.619036	1.08606	0.959323	0.87195	0.746782	0.581287	0.412149	0.584951	0.619036	0.816002	0.285914	0.755335	0.619036	1.08907	0.619036	0.428163	0.360416	0.207182	0.532689	0.81074	0.578898	0.553817	0.220636	0.197542	0.201316	0.306056	1	1.52197	1.08675	1.03966
Q71DI3	Histone H3.2	R(UniMod:7)VTIMPK	RVTIMPK	0.402973	0.381378	0.356006	0.365385	0.354798	0.348287	0.429841	0.382933	0.343206	0.351913	0.299735	0.387542	0.498984	0.335395	0.306381	0.302604	0.247305	0.299902	0.425486	0.423576	0.41859	0.277124	0.405075	0.403751	0.368138	0.365862	0.331762	0.392267	0.0205697	0.0445767	0.0867396	0.0571498	1	0.993817	0.901189	1.06554
Q99436	Proteasome subunit beta type-7	FR(UniMod:7)PDMEEEEAK	FRPDMEEEEAK	0.0505892	0.0603486	0.0542156	0.0401584	0.0669388	0.0547677	0.0468892	0.0380468	0.0547677	0.0721363	0.0445253	0.0603903	0.0714742	0.0279223	0.0703175	0.0321366	0.0545353	0.063347	0.0557061	0.0470322	0.0574069	0.0547677	0.0453394	0.090665	0.054503	0.0527926	0.0532888	0.0584862	0.00905603	0.0122999	0.0190488	0.0165059	1	0.968617	0.977722	1.07308
Q9BRP8	Partner of Y14 and mago	GEAEALSR(UniMod:7)TLDK	GEAEALSRTLDK	0.297026	0.481857	0.285516	0.285516	0.408563	0.275962	0.273472	0.285516	0.353758	0.310965	0.132074	0.285516	0.285516	0.338795	0.217796	0.285516	0.138166	0.285516	0.178062	0.285516	0.285516	0.196961	0.285516	0.393766	0.339073	0.27355	0.258551	0.270889	0.0856782	0.0750134	0.0703903	0.0772306	1	0.806758	0.762522	0.798911
Q9BUF5	Tubulin beta-6 chain	GHYTEGAELVDAVLDVVR(UniMod:7)K	GHYTEGAELVDAVLDVVRK	0.535713	0.527404	0.527404	0.551926	0.525145	0.493433	0.531469	0.527404	0.534491	0.449371	0.527404	0.431013	0.55839	0.527404	0.540024	0.527404	0.492137	0.591659	0.527404	0.532087	0.527404	0.557417	0.551438	0.562755	0.526837	0.500192	0.539503	0.543084	0.0191184	0.046913	0.0335069	0.0159677	1	0.949424	1.02404	1.03084
Q9Y4L1	Hypoxia up-regulated protein 1	LQDLTLR(UniMod:7)DLEK	LQDLTLRDLEK	0.0191902	0.0766124	0.106312	0.104256	0.0751063	0.0276427	0.13352	0.0253508	0.101159	0.149306	0.110897	0.0482832	0.0300866	0.0198179	0.05271	0.0724318	0.152487	0.0442059	0.127641	0.0486732	0.0436337	0.113951	0.110242	0.0137411	0.0681866	0.0947527	0.0619565	0.0763137	0.0371964	0.0484906	0.047953	0.0467964	1	1.38961	0.908632	1.11919
